# Supplementary material for: Cancer classification: Mutual information, target network and strategies of therapy
Source: J Clin Bioinforma. 2012 Oct 2;2:16. doi: 10.1186/2043-9113-2-16 (PMC3524788; doi:10.1186/2043-9113-2-16)
Supplement: Additional file 1 — GSE18655_96_Biomarkers. An MS Office Excel file which contains a list of gene symbols of 96 biomarkers of GSE18655 samples. [file 2043-9113-2-16-S1.xlsx]

## Sheet: Sheet1
1	IL6	Homo sapiens interleukin 6 (interferon, beta 2)
2	RHOA	Homo sapiens ras homolog gene family, member A (RHOA)
3	IGFBP2	Homo sapiens insulin-like growth factor binding protein 2 (36kD)
4	SERPINE1	Homo sapiens serpin peptidase inhibitor, clade E (nexin, plasminogen activator inhibitor type 1), member 1 (SERPINE1)
5	FOLR1	Homo sapiens folate receptor 1 (adult) (FOLR1), transcript variant 7, mRNA.
6	FGFR4	Homo sapiens fibroblast growth factor receptor 4 (FGFR4),transcript variant 1, mRNA.
7	ARID4A	Homo sapiens AT rich interactive domain 4A (RBP1-like) (ARID4A), transcript variant 3, mRNA
8	CYP1A1	Homo sapiens cytochrome P450, family 1, subfamily A, polypeptide 1 (CYP1A1), mRNA.
9	JAK2	Homo sapiens Janus kinase 2 (a protein tyrosine kinase) (JAK2),mRNA
10	WT1	Homo sapiens Wilms tumor 1 (WT1), transcript variant A, mRNA
11	L1CAM	Homo sapiens L1 cell adhesion molecule (L1CAM), transcript variant 2, mRNA
12	PCTK1	Homo sapiens PCTAIRE protein kinase 1 (PCTK1), transcript variant 2. mRNA
13	PDGFA	Homo sapiens platelet-derived growth factor alpha polypeptide (PDGFA), transcript variant 1, mRNA.
14	PDGFRB	Homo sapiens platelet-derived growth factor receptor, beta polypeptide (PDGFRB), mRNA
15	CDH13	Homo sapiens cadherin 13, H-cadherin (heart) (CDH13), mRNA.
16	WNT1	Homo sapiens wingless-type MMTV integration site family, member 1 (WNT1), mRNA.
17	CCNE1	Homo sapiens cyclin E1 (CCNE1), transcript variant 2, mRNA.
18	CDKN2A	Homo sapiens cyclin-dependent kinase inhibitor 2A (melanoma, p16,inhibits CDK4) (CDKN2A), transcript variant 2, mRNA
19	CDKN1B	Homo sapiens cyclin-dependent kinase inhibitor 1B (p27, Kip1),(CDKN1B), mRNA.
20	CDKN2D	Homo sapiens cyclin-dependent kinase inhibitor 2D (p19, inhibits CDK4) (CDKN2D), transcript variant 2, mRNA.
21	IGFBP3	Homo sapiens insulin-like growth factor binding protein 3
22	CEACAM1	Homo sapiens carcinoembryonic antigen-related cell adhesion molecule 1 (biliary glycoprotein) (CEACAM1), mRNA.
23	FRAP1	Homo sapiens FK506 binding protein 12-rapamycin associated protein 1 (FRAP1), mRNA.
24	VEGFB	Homo sapiens vascular endothelial growth factor B (VEGFB), mRNA.
25	CD59	Homo sapiens CD59 antigen p18-20 (antigen identified by monoclonal antibodies 16.3A5, EJ16, EJ30, EL32 and G344) (CD59), mRNA.
26	BCL2L1	Homo sapiens BCL2-like 1 (BCL2L1), nuclear gene encoding mitochondrial protein, transcript variant 2, mRNA.
27	LCK	Homo sapiens lymphocyte-specific protein tyrosine kinase (LCK),mRNA
28	MAPK10	Homo sapiens mitogen-activated protein kinase 10 (MAPK10),transcript variant 1, mRNA.
29	SMARCA4	Homo sapiens SWI/SNF related, matrix associated, actin dependent regulator of chromatin, subfamily a, member 4 (SMARCA4), mRNA
30	CD9	Homo sapiens CD9 molecule (CD9), mRNA.
31	FGF12	Homo sapiens fibroblast growth factor 12 (FGF12), transcript variant 2, mRNA.
32	APC	Homo sapiens adenomatosis polyposis coli (APC), mRNA.
33	AREG	Homo sapiens amphiregulin (AREG), mRNA.
34	TNFRSF10B	Homo sapiens tumor necrosis factor receptor superfamily, member (TNFRSF10B), transcript variant 2, mRNA.
35	TNFRSF1A	Homo sapiens tumor necrosis factor receptor superfamily, member 1A
36	TNFSF8	Homo sapiens tumor necrosis factor (ligand) superfamily, member 8
37	IL1	Homo sapiens interleukin 11 (IL11), mRNA.
38	IL12B	Homo sapiens interleukin 12B (natural killer cell stimulatory factor 2, cytotoxic lymphocyte maturation factor 2, p40) (IL12B) mRNA
39	TNF	Homo sapiens tumor necrosis factor (TNF), mRNA.
40	IL4	Homo sapiens interleukin 4 (IL4), transcript variant 1, mRNA.
41	TYRO3	Homo sapiens TYRO3 protein tyrosine kinase (TYRO3), mRNA.
42	MALT1	Homo sapiens mucosa associated lymphoid tissue lymphoma translocation gene 1 (MALT1), transcript variant 2, mRNA
43	PTK2	Homo sapiens PTK2 protein tyrosine kinase 2 (PTK2), transcript variant 1, mRNA.
44	MUC1	Homo sapiens mucin 1, transmembrane (MUC1), mRNA.
45	VEGF	Homo sapiens vascular endothelial growth factor (VEGF), mRNA
46	EGR1	Homo sapiens early growth response 1 (EGR1), mRNA.
47	MYC	Homo sapiens v-myc myelocytomatosis viral oncogene homolog (avian)
48	SOD1	Homo sapiens superoxide dismutase 1, soluble (amyotrophic lateral sclerosis 1 (adult)) (SOD1), mRNA.
49	MYBL2	Homo sapiens v-myb myeloblastosis viral oncogene homolog (avian)-like 2 (MYBL2), mRNA.
50	ETV1	Homo sapiens ets variant gene 1 (ETV1), mRNA.
51	PGR	Homo sapiens progesterone receptor (PGR), mRNA
52	CDC2-like	Homo sapiens cyclin-dependent kinase (CDC2-like) 10 (CDK10) transcript variant 3, mRNA.
53	NBS1	Homo sapiens Nijmegen breakage syndrome 1 (nibrin) (NBS1), mRNA.
54	MCL1	Homo sapiens myeloid cell leukemia sequence 1 (BCL2-related)(MCL1), transcript variant 2, mRNA.
55	MLF1	Homo sapiens myeloid leukemia factor 1 (MLF1), mRNA.
56	PRKAR1A	Homo sapiens protein kinase, cAMP-dependent, regulatory, type I,alpha (tissue specific extinguisher 1) (PRKAR1A), mRNA
57	MYCL1	Homo sapiens v-myc myelocytomatosis viral oncogene homolog 1, lung carcinoma derived (avian) (MYCL1), mRNA.
58	CRKL	Homo sapiens v-crk sarcoma virus CT10 oncogene homolog (avian) (CRKL), mRNA.
59	COPEB	Homo sapiens core promoter element binding protein (COPEB), mRNA.
60	SPP1	Homo sapiens secreted phosphoprotein 1 (SPP1), transcript variant 2, mRNA.
61	DAB2	Homo sapiens disabled homolog 2, mitogen-responsive phosphoprotein (Drosophila) (DAB2), mRNA.
62	HBEGF	Homo sapiens heparin-binding EGF-like growth factor (HBEGF), mRNA.
63	ESR1	Homo sapiens estrogen receptor 1 (ESR1), mRNA.
64	FANCA	Homo sapiens Fanconi anemia, complementation group A (FANCA),mRNA.
65	FZD7	Homo sapiens frizzled family receptor 7 (FZD7), mRNA.
66	LYN	Homo sapiens v-yes-1 Yamaguchi sarcoma viral related oncogene homolog (LYN), mRNA.
67	MCC	Homo sapiens mutated in colorectal cancers (MCC), mRNA.
68	MMP10	Homo sapiens matrix metallopeptidase 10 (stromelysin 2) (MMP10), mRNA.
69	EIF2AK2	Homo sapiens eukaryotic translation initiation factor 2-alpha kinase 2 (EIF2AK2), mRNA.
70	PTPRH	Homo sapiens protein tyrosine phosphatase, receptor type, H(PTPRH), mRNA.
71	SKI	Homo sapiens v-ski sarcoma viral oncogene homolog (avian) (SKI),mRNA
72	TAL1	Homo sapiens T-cell acute lymphocytic leukemia 1 (TAL1), mRNA.
73	TFF1	Homo sapiens trefoil factor 1 (breast cancer, estrogen-inducible sequence expressed in) (TFF1), mRNA.
74	TGFA	Homo sapiens transforming growth factor, alpha (TGFA), mRNA.
75	TGFB2	Homo sapiens transforming growth factor, beta 2 (TGFB2), mRNA.
76	TGFB3	Homo sapiens transforming growth factor, beta 3 (TGFB3), mRNA.
77	THBS2	Homo sapiens thrombospondin 2 (THBS2), mRNA.
78	TIMP1	Homo sapiens tissue inhibitor of metalloproteinase 1 (erythroid potentiating activity, collagenase inhibitor) (TIMP1), mRNA.
79	WNT2	Homo sapiens wingless-type MMTV integration site family member 2 (WNT2), mRNA.
80	FASLG	Homo sapiens Fas ligand (TNF superfamily, member 6) (FASLG), mRNA.
81	BARD1	Homo sapiens BRCA1 associated RING domain 1 (BARD1), mRNA.
82	ABCC2	Homo sapiens ATP-binding cassette, sub-family C (CFTR/MRP), member 2 (ABCC2), mRNA.
83	TEK	Homo sapiens TEK tyrosine kinase, endothelial (venous malformations, multiple cutaneous and mucosal) (TEK), mRNA.
84	NTRK1	Homo sapiens neurotrophic tyrosine kinase, receptor, type 1 (NTRK1), mRNA.
85	ARHI	Homo sapiens ras homolog gene family, member I (ARHI), mRNA.
86	DCC	Homo sapiens deleted in colorectal carcinoma (DCC), mRNA
87	ERCC4	Homo sapiens excision repair cross-complementing rodent repair deficiency, complementation group 4 (ERCC4), mRNA.
88	GLI1	Homo sapiens glioma-associated oncogene homolog 1 (zinc finger protein) (GLI1), mRNA.
89	GRPR	Homo sapiens gastrin-releasing peptide receptor (GRPR), mRNA.
90	XRCC2	Homo sapiens X-ray repair complementing defective repair in hamster cells 2 (XRCC2), mRNA.
91	LIF	Homo sapiens leukemia inhibitory factor (cholinergic differentiation factor) (LIF), mRNA.
92	FOS	Homo sapiens v-fos FBJ murine osteosarcoma viral oncogene homolog (FOS), mRNA.
93	DVL3	Homo sapiens dishevelled, dsh homolog 3 (Drosophila) (DVL3), mRNA.
94	TK1	Homo sapiens Thymidine kinas 1 soluble
95	BAG1	Homo sapiens BCL2-associated athanogene, transcript variant 1
96	DDIT3	Homo sapiens DNA-damage0inducible transcript variant 5
