# Supplementary material for: Cancer classification: Mutual information, target network and strategies of therapy
Source: J Clin Bioinforma. 2012 Oct 2;2:16. doi: 10.1186/2043-9113-2-16 (PMC3524788; doi:10.1186/2043-9113-2-16)
Supplement: Additional file 2 — GSE19536_72_Biomarkers. An MS Office Excel file which contains a list of gene symbols of 72 biomarkers of GSE19536 luminal A and luminal B samples. [file 2043-9113-2-16-S2.xlsx]

## Sheet: Sheet1
1	hsa-let-7a
2	hsa-let-7b
3	hsa-let-7c
4	hsa-let-7d*
5	hsa-let-7f-2*
6	hsa-let-7i*
7	hsa-miR-100
8	hsa-miR-103
9	hsa-miR-107
10	hsa-miR-10a
11	hsa-miR-10a*
12	hsa-miR-129-3p
13	hsa-miR-135b
14	hsa-miR-142-3p
15	hsa-miR-142-5p
16	hsa-miR-146b-5p
17	hsa-miR-148b
18	hsa-miR-149
19	hsa-miR-152
20	hsa-miR-155
21	hsa-miR-181c*
22	hsa-miR-181d
23	hsa-miR-183*
24	hsa-miR-185
25	hsa-miR-188-3p
26	hsa-miR-18a
27	hsa-miR-18b
28	hsa-miR-190b
29	hsa-miR-191
30	hsa-miR-19a
31	hsa-miR-204
32	hsa-miR-212
33	hsa-miR-22
34	hsa-miR-223*
35	hsa-miR-224
36	hsa-miR-26a
37	hsa-miR-296-5p
38	hsa-miR-29c
39	hsa-miR-29c*
40	hsa-miR-301b
41	hsa-miR-30e*
42	hsa-miR-31
43	hsa-miR-31*
44	hsa-miR-320
45	hsa-miR-324-5p
46	hsa-miR-328
47	hsa-miR-330-3p
48	hsa-miR-33b
49	hsa-miR-342-3p
50	hsa-miR-342-5p
51	hsa-miR-361-5p
52	hsa-miR-374b*
53	hsa-miR-375
54	hsa-miR-378
55	hsa-miR-378*
56	hsa-miR-421
57	hsa-miR-431*
58	hsa-miR-449a
59	hsa-miR-452
60	hsa-miR-455-3p
61	hsa-miR-499-5p
62	hsa-miR-505
63	hsa-miR-512-3p
64	hsa-miR-615-3p
65	hsa-miR-616
66	hsa-miR-622
67	hsa-miR-650
68	hsa-miR-769-5p
69	hsa-miR-877*
70	hsa-miR-886-3p
71	hsa-miR-9
72	hsa-miR-9*
