# Supplementary material for: Cancer classification: Mutual information, target network and strategies of therapy
Source: J Clin Bioinforma. 2012 Oct 2;2:16. doi: 10.1186/2043-9113-2-16 (PMC3524788; doi:10.1186/2043-9113-2-16)
Supplement: Additional file 3 — GSE19536_68_Biomarkers. An MS Office Excel file which contains a list of gene symbols of 68 biomarkers of GSE19536 basal-like and normal-like samples. [file 2043-9113-2-16-S3.xlsx]

## Sheet: Sheet1
1	hsa-let-7f-2*
2	hsa-let-7i*
3	hsa-miR-100
4	hsa-miR-106a
5	hsa-miR-10a
6	hsa-miR-10a*
7	hsa-miR-10b
8	hsa-miR-10b*
9	hsa-miR-135b
10	hsa-miR-148b
11	hsa-miR-149
12	hsa-miR-152
13	hsa-miR-17
14	hsa-miR-17*
15	hsa-miR-181c*
16	hsa-miR-181d
17	hsa-miR-183*
18	hsa-miR-185
19	hsa-miR-188-3p
20	hsa-miR-18a
21	hsa-miR-18b
22	hsa-miR-190b
23	hsa-miR-191
24	hsa-miR-196a
25	hsa-miR-199b-3p
26	hsa-miR-19b
27	hsa-miR-204
28	hsa-miR-212
29	hsa-miR-22
30	hsa-miR-223*
31	hsa-miR-224
32	hsa-miR-26a
33	hsa-miR-296-5p
34	hsa-miR-29c
35	hsa-miR-29c*
36	hsa-miR-30c-1*
37	hsa-miR-31
38	hsa-miR-31*
39	hsa-miR-324-5p
40	hsa-miR-330-3p
41	hsa-miR-331-3p
42	hsa-miR-342-3p
43	hsa-miR-342-5p
44	hsa-miR-34c-5p
45	hsa-miR-373*
46	hsa-miR-375
47	hsa-miR-378
48	hsa-miR-378*
49	hsa-miR-431*
50	hsa-miR-449a
51	hsa-miR-452
52	hsa-miR-455-3p
53	hsa-miR-499-5p
54	hsa-miR-512-3p
55	hsa-miR-517c
56	hsa-miR-521
57	hsa-miR-574-5p
58	hsa-miR-615-3p
59	hsa-miR-616
60	hsa-miR-622
61	hsa-miR-629*
62	hsa-miR-769-5p
63	hsa-miR-886-3p
64	hsa-miR-9
65	hsa-miR-9*
66	hsa-miR-923
67	hsa-miR-92a
68	hsa-miR-99a*
