# Supplementary material for: Cancer classification: Mutual information, target network and strategies of therapy
Source: J Clin Bioinforma. 2012 Oct 2;2:16. doi: 10.1186/2043-9113-2-16 (PMC3524788; doi:10.1186/2043-9113-2-16)
Supplement: Additional file 4 — GSE21036_22_Biomarkers. An MS Office Excel file which contains a list of gene symbols of 22 biomarkers of GSE21036 samples. [file 2043-9113-2-16-S4.xlsx]

## Sheet: Sheet1
1	hsa-miR-135a
2	hsa-miR-135a*
3	hsa-miR-146b-5p
4	hsa-miR-148a*
5	hsa-miR-153
6	hsa-miR-155
7	hsa-miR-182
8	hsa-miR-183
9	hsa-miR-224
10	hsa-miR-25
11	hsa-miR-29a*
12	hsa-miR-31
13	hsa-miR-378
14	hsa-miR-425
15	hsa-miR-452
16	hsa-miR-484
17	hsa-miR-486-5p
18	hsa-miR-548c-3p
19	hsa-miR-575
20	hsa-miR-663
21	hsa-miR-770-5p
22	hsa-miR-96
