# Supplementary material for: Cancer classification: Mutual information, target network and strategies of therapy
Source: J Clin Bioinforma. 2012 Oct 2;2:16. doi: 10.1186/2043-9113-2-16 (PMC3524788; doi:10.1186/2043-9113-2-16)
Supplement: Additional file 5 — 18655 Grade1 MI. An MS Office Excel file which contains a matrix of the pairwise MI values of 96 biomarkers of grade1 samples. [file 2043-9113-2-16-S5.xlsx]

## Sheet: Sheet1
0.0549772	0.00062942	0.000822788	-0.000430418	-0.000124542	-1.90897e-05	0.00052802	-1.27873e-05	7.49703e-05	-2.535e-05	-9.66503e-07	-9.78233e-05	0.000316993	-4.49027e-05	2.36945e-06	-1.55531e-06	-0.000262128	-0.000414259	0.00265878	-1.80747e-05	0.000296328	0.000792499	0.000440134	0.000928948	-0.000521824	0.000216069	-0.000101423	-0.000206059	0.000299949	0.00464167	0.000755487	0.000961721	0.00541921	-0.000120075	0.000367546	-3.96839e-06	0.00153883	8.3035e-06	-5.70831e-06	4.31555e-05	0.000134936	0.000210831	0.00116689	0.000338622	-0.000633946	0.00319386	0.00292213	0.000204961	-8.2178e-07	2.08463e-05
0.00062942	0.000659749	7.83812e-05	-5.45621e-05	-5.3201e-06	3.7399e-05	6.55007e-05	1.62013e-07	7.43633e-05	-1.2814e-06	-1.53454e-07	0.000134276	0.000346089	-1.1806e-05	1.41689e-07	-3.09416e-07	6.52262e-05	-6.49952e-05	0.000193359	-5.25429e-07	-5.20136e-05	-6.47277e-05	0.000133763	0.000300236	0.000138776	1.77053e-05	-5.6093e-06	0.00029853	0.000227779	0.000605253	0.000175272	0.000386329	0.00010168	-1.55826e-05	0.000171057	-6.41928e-07	-1.92242e-05	6.14409e-07	3.42955e-07	1.41131e-06	1.8771e-05	0.000359776	7.86626e-05	8.53019e-06	0.000316084	-4.96125e-05	7.92051e-05	0.000272717	-2.05047e-07	4.10028e-06
0.000822788	7.83812e-05	0.000649639	-8.03398e-05	-3.10863e-06	-1.38233e-05	0.000156622	-2.38233e-06	2.5754e-05	-2.41618e-07	2.03449e-07	7.13346e-05	0.000651607	-3.35504e-05	-2.20964e-07	-2.16986e-07	8.86328e-05	-8.60834e-05	0.000549773	1.32773e-05	3.24867e-05	-0.000101012	0.000332991	0.000533547	3.27953e-05	3.79777e-05	-1.99527e-05	-1.54764e-05	0.000454467	0.000828086	0.000169552	7.11683e-05	0.000151679	4.66061e-05	-8.3647e-06	3.3181e-06	-5.63091e-05	4.6228e-07	2.6994e-08	-2.89649e-06	6.62163e-06	0.000912534	0.00037884	-3.02289e-06	0.000382803	0.00042356	-0.000108938	0.000859248	-1.83977e-07	1.94886e-06
-0.000430418	-5.45621e-05	-8.03398e-05	0.00241946	-1.16137e-05	-3.4753e-05	0.000133171	3.68962e-05	7.64571e-06	1.27083e-06	2.94879e-07	3.69941e-05	-0.000242409	-6.12876e-05	-1.39358e-07	-3.92912e-07	-3.90394e-05	-0.000109257	-3.75655e-05	-3.17716e-06	-2.56766e-05	0.000174398	-0.000272163	-0.000198188	-6.87115e-05	-9.54603e-06	-4.72625e-05	0.000118881	-0.000208885	-0.000287885	-3.53491e-05	-8.25268e-05	0.00308083	7.23402e-06	7.13523e-05	7.05704e-06	0.00087485	-8.71009e-07	-5.43151e-07	-2.25789e-06	-2.74899e-06	-0.000151787	9.34561e-07	-3.8413e-05	-0.000429757	-0.000164582	0.000546782	-0.000178167	-3.81132e-07	1.19952e-05
-0.000124542	-5.3201e-06	-3.10863e-06	-1.16137e-05	0.000143597	1.83052e-05	-2.34184e-05	1.55404e-07	-2.99951e-07	1.19222e-06	3.40783e-07	2.02487e-05	4.61724e-06	5.7227e-05	1.04135e-07	1.27206e-07	5.81598e-06	5.76782e-05	-5.77603e-05	-2.96664e-07	3.82543e-05	7.04053e-05	-7.86509e-05	-2.30115e-05	7.27116e-05	7.12149e-06	1.36685e-05	3.73957e-05	8.47222e-05	-9.22535e-06	2.16421e-05	-1.82543e-06	-0.000109578	-3.47857e-06	1.71497e-05	-1.31552e-08	-7.64283e-06	1.57809e-07	3.99275e-07	6.47883e-06	-1.93148e-06	0.000172369	-1.92705e-05	1.1343e-05	3.78599e-05	-1.9174e-06	0.000390355	-6.12729e-05	1.24027e-07	3.31267e-06
-1.90897e-05	3.7399e-05	-1.38233e-05	-3.4753e-05	1.83052e-05	0.000304414	1.92887e-05	-5.46652e-07	2.21092e-05	2.55071e-07	4.49075e-08	-2.559e-05	0.000313611	9.29167e-05	1.4113e-07	4.93321e-07	3.1533e-06	-2.06063e-05	0.000185646	3.67505e-06	-2.26837e-05	0.000317595	0.000607123	2.80454e-05	0.000246404	2.50598e-05	3.5594e-05	-6.49835e-06	0.000185252	6.45894e-05	-3.35059e-05	6.1908e-05	0.000160699	-7.61968e-06	-1.25309e-05	5.38331e-07	-2.68172e-05	2.18611e-07	9.98239e-07	8.21784e-06	1.72559e-05	0.00104636	8.40965e-05	2.39455e-05	0.000186166	0.00020327	5.21296e-05	2.20349e-05	9.74521e-08	1.56688e-06
0.00052802	6.55007e-05	0.000156622	0.000133171	-2.34184e-05	1.92887e-05	0.00081859	4.71652e-06	2.06091e-05	1.11473e-05	-8.02156e-08	7.47521e-05	0.00137657	-2.43752e-05	4.56065e-07	-1.57571e-07	-7.07923e-05	0.000198024	0.00161218	1.15931e-05	7.1589e-05	4.39046e-05	0.000403676	0.000673927	0.000299275	1.92232e-05	1.25869e-05	4.93201e-05	0.000733267	0.000215019	0.000593099	0.000276284	0.000911704	6.19996e-05	-1.07606e-05	5.69523e-06	0.00012755	1.2483e-07	-3.34456e-07	9.08631e-06	7.42687e-06	0.00106649	0.000799049	-1.05807e-05	-8.51568e-05	0.000557338	0.000110313	0.000759122	6.72248e-07	1.40858e-05
-1.27873e-05	1.62013e-07	-2.38233e-06	3.68962e-05	1.55404e-07	-5.46652e-07	4.71652e-06	2.08735e-06	4.91445e-07	9.47596e-08	-2.9738e-09	3.45955e-06	-4.78476e-06	9.3315e-08	-2.51896e-08	4.20308e-11	-8.19643e-07	-2.95511e-06	1.9181e-05	3.90727e-07	-1.4513e-06	-2.42912e-06	-9.70285e-09	-5.75467e-06	1.14283e-05	-6.10861e-07	-2.94063e-07	3.77018e-06	-2.84455e-07	-4.15232e-06	1.57982e-06	-1.57044e-06	6.28988e-05	1.17778e-06	5.85553e-06	4.83054e-07	3.23523e-05	-2.49044e-08	-3.59235e-08	-1.05931e-07	3.04391e-08	1.36106e-05	2.86659e-06	-6.93285e-07	-1.60505e-05	-1.14386e-05	1.91082e-05	2.36625e-07	-5.99823e-09	1.2205e-07
7.49703e-05	7.43633e-05	2.5754e-05	7.64571e-06	-2.99951e-07	2.21092e-05	2.06091e-05	4.91445e-07	6.06524e-05	-4.41845e-07	1.26244e-07	4.82509e-06	6.34818e-05	1.09712e-05	6.56348e-07	-1.70999e-08	8.49824e-06	-4.13326e-06	3.30169e-05	-4.20633e-07	-8.16357e-06	6.43113e-06	9.44717e-05	0.000115255	6.25319e-05	9.88245e-06	-5.4592e-06	-1.58822e-05	2.93253e-05	0.000183624	2.55342e-05	0.000136337	5.85442e-05	3.84426e-07	4.56579e-06	2.74638e-07	2.95437e-06	8.73881e-08	-7.16297e-09	-4.5839e-07	4.46804e-06	4.21327e-05	2.42004e-05	-4.61345e-07	0.000142876	-7.3483e-05	-2.48206e-05	4.52343e-05	-2.39178e-08	2.78829e-06
-2.535e-05	-1.2814e-06	-2.41618e-07	1.27083e-06	1.19222e-06	2.55071e-07	1.11473e-05	9.47596e-08	-4.41845e-07	2.97437e-06	-1.38127e-08	9.14572e-06	3.8548e-05	1.15019e-06	2.35471e-08	2.41102e-08	4.18121e-06	5.55391e-05	-3.49254e-06	2.02846e-08	-7.12498e-07	2.41891e-05	-2.26438e-06	-3.83718e-06	-4.58402e-06	3.82615e-06	5.49897e-06	2.53363e-05	5.78029e-05	1.27008e-05	-2.04316e-06	1.86868e-06	2.01397e-05	2.39536e-07	-1.36577e-06	7.94043e-08	1.58083e-07	-1.23397e-08	-3.15502e-08	2.05051e-06	-1.02478e-07	5.55523e-05	1.36542e-05	1.30684e-07	3.05044e-07	-2.95213e-07	6.42777e-05	2.3873e-06	2.03714e-07	-8.33969e-08
-9.66503e-07	-1.53454e-07	2.03449e-07	2.94879e-07	3.40783e-07	4.49075e-08	-8.02156e-08	-2.9738e-09	1.26244e-07	-1.38127e-08	1.73303e-08	4.07823e-07	-2.77396e-07	-4.96936e-08	1.24526e-08	5.79599e-11	-4.2628e-08	-2.51913e-07	-7.08187e-07	-8.93637e-09	-1.98667e-07	-7.23824e-07	-2.98507e-07	-1.50172e-07	1.30491e-07	-3.5189e-08	2.9695e-08	-5.26947e-07	-3.10563e-07	-4.82811e-07	-2.26446e-07	4.26023e-07	-1.06394e-06	1.59206e-07	2.18995e-07	3.60558e-09	-2.54022e-08	5.63502e-09	-1.19841e-09	7.27227e-09	-2.51156e-08	-1.61929e-06	-1.9801e-07	7.48701e-08	3.42734e-08	1.15886e-06	1.59791e-06	7.69849e-07	-1.3575e-09	2.05178e-08
-9.78233e-05	0.000134276	7.13346e-05	3.69941e-05	2.02487e-05	-2.559e-05	7.47521e-05	3.45955e-06	4.82509e-06	9.14572e-06	4.07823e-07	0.000802738	0.000913811	1.32886e-05	3.43582e-07	5.33593e-07	-5.67316e-05	0.000314028	5.55435e-05	3.39482e-06	0.000116593	-3.46455e-06	-0.000153912	0.000154366	3.56679e-05	1.52019e-05	3.61986e-05	7.38125e-05	0.00152484	0.000371591	1.26803e-06	0.000102998	7.51535e-05	-6.07294e-06	0.000189085	-5.01404e-08	3.9157e-05	1.19823e-06	-7.35674e-07	1.79681e-05	7.65327e-07	0.000679151	0.000192949	-1.96159e-05	-0.000132724	0.000145969	0.000380644	0.000349391	9.78793e-07	8.25392e-06
0.000316993	0.000346089	0.000651607	-0.000242409	4.61724e-06	0.000313611	0.00137657	-4.78476e-06	6.34818e-05	3.8548e-05	-2.77396e-07	0.000913811	0.00932052	1.71543e-06	4.0201e-07	-4.24022e-07	-0.000236191	0.00118091	0.00364535	6.88354e-06	-8.79663e-06	0.000872778	0.00267049	0.00216895	0.00104491	0.000117457	9.97137e-05	0.000101298	0.00584196	0.00116777	0.000523544	0.000523289	0.000738606	0.000158917	0.000316371	1.7226e-05	-0.000180575	1.60626e-06	-2.23484e-06	3.9945e-05	3.3346e-05	0.00672496	0.00232457	-1.40405e-05	0.0005785	0.00100163	0.000324135	0.00367909	2.96873e-06	6.85055e-06
-4.49027e-05	-1.1806e-05	-3.35504e-05	-6.12876e-05	5.7227e-05	9.29167e-05	-2.43752e-05	9.3315e-08	1.09712e-05	1.15019e-06	-4.96936e-08	1.32886e-05	1.71543e-06	0.000992697	6.02327e-07	6.28478e-07	-3.34152e-05	-5.28046e-05	0.000747222	2.47314e-06	7.46623e-05	0.00028838	0.000350553	0.000919717	0.000264885	4.24104e-05	0.000158674	-0.000101019	-3.03738e-05	0.000894207	4.39036e-05	-3.54655e-05	0.000151804	6.44124e-05	5.96597e-05	7.69997e-07	-3.05269e-05	2.19542e-08	6.94617e-08	-2.83851e-06	-1.23019e-06	0.00145513	-3.50481e-05	1.99664e-06	0.00103188	0.000154435	0.000221476	0.000218852	-1.27022e-07	2.5127e-05
2.36945e-06	1.41689e-07	-2.20964e-07	-1.39358e-07	1.04135e-07	1.4113e-07	4.56065e-07	-2.51896e-08	6.56348e-07	2.35471e-08	1.24526e-08	3.43582e-07	4.0201e-07	6.02327e-07	7.0155e-08	3.52277e-09	1.68992e-08	1.19795e-06	-1.22663e-06	-1.30518e-08	1.37518e-06	-2.25511e-07	4.18065e-07	6.17568e-07	2.07477e-06	2.36193e-07	9.38949e-08	1.41407e-07	7.34335e-07	1.713e-06	2.09319e-07	2.71573e-06	5.47653e-07	6.19046e-08	2.46971e-07	7.11489e-09	5.40555e-08	2.07887e-09	5.87119e-09	7.60226e-08	-3.19374e-08	-9.09801e-08	-4.53741e-07	-2.14221e-08	2.97937e-06	3.45822e-06	2.97889e-06	2.06107e-07	5.32249e-09	1.22816e-07
-1.55531e-06	-3.09416e-07	-2.16986e-07	-3.92912e-07	1.27206e-07	4.93321e-07	-1.57571e-07	4.20308e-11	-1.70999e-08	2.41102e-08	5.79599e-11	5.33593e-07	-4.24022e-07	6.28478e-07	3.52277e-09	7.82963e-08	-3.08545e-07	6.7853e-07	1.3304e-06	3.8188e-07	9.88304e-07	5.6348e-07	8.50418e-07	3.90544e-07	2.32849e-06	2.11904e-07	1.303e-06	-9.23864e-08	7.91804e-07	1.53392e-06	3.32385e-08	6.71462e-07	1.00736e-06	-1.586e-08	-2.19169e-07	5.54621e-09	-2.88305e-07	5.35794e-11	1.74771e-08	3.47641e-08	2.33609e-08	3.98453e-06	-2.89346e-07	-5.69742e-08	3.42094e-06	2.5906e-06	1.38999e-06	3.72042e-07	3.31268e-09	6.59363e-08
-0.000262128	6.52262e-05	8.86328e-05	-3.90394e-05	5.81598e-06	3.1533e-06	-7.07923e-05	-8.19643e-07	8.49824e-06	4.18121e-06	-4.2628e-08	-5.67316e-05	-0.000236191	-3.34152e-05	1.68992e-08	-3.08545e-07	0.00123362	-2.34954e-05	-0.000221044	1.85143e-05	3.14735e-05	-0.000115579	-0.000156947	-0.000107302	-9.28639e-05	-8.61135e-06	-2.00659e-05	-0.000140595	-0.000124166	-0.000163486	-0.000108018	-8.70438e-05	-7.62002e-05	-1.7183e-05	-1.02057e-05	1.46442e-07	-2.69225e-05	-3.11536e-07	3.20719e-07	-7.44279e-06	-4.16152e-06	-0.000132117	-7.84785e-05	1.98909e-05	-0.000217577	-0.00020232	-6.98809e-05	-5.78564e-06	-7.56122e-08	4.91155e-06
-0.000414259	-6.49952e-05	-8.60834e-05	-0.000109257	5.76782e-05	-2.06063e-05	0.000198024	-2.95511e-06	-4.13326e-06	5.55391e-05	-2.51913e-07	0.000314028	0.00118091	-5.28046e-05	1.19795e-06	6.7853e-07	-2.34954e-05	0.00232761	-0.000124604	-8.86442e-06	-1.64264e-05	0.000368964	-0.000155459	-4.37161e-05	-4.18629e-05	0.000117909	0.000305359	0.000874932	0.00195261	0.000474626	-6.69443e-05	5.37523e-05	0.000373207	-1.43668e-05	-5.30648e-05	-1.12974e-06	-7.11803e-05	-4.19862e-07	-1.14755e-06	6.86243e-05	-6.87468e-06	-6.0891e-05	0.000414738	2.80155e-05	0.000764694	-0.000270447	0.00211303	-5.42107e-05	7.04897e-06	-3.40188e-06
0.00265878	0.000193359	0.000549773	-3.75655e-05	-5.77603e-05	0.000185646	0.00161218	1.9181e-05	3.30169e-05	-3.49254e-06	-7.08187e-07	5.55435e-05	0.00364535	0.000747222	-1.22663e-06	1.3304e-06	-0.000221044	-0.000124604	0.0151846	0.000122735	5.70717e-05	0.000109	0.00461324	0.00421561	0.00347715	0.000147364	0.000137039	0.000271016	0.00143149	0.000508775	0.00185437	-7.01637e-05	0.00148279	0.000468983	0.000170519	2.99526e-05	0.000358856	7.11366e-07	-1.06535e-06	1.91457e-06	4.14332e-05	0.00251245	0.00267463	3.34296e-06	-4.48106e-05	0.00533541	0.000254052	0.00557986	7.40014e-07	5.64107e-05
-1.80747e-05	-5.25429e-07	1.32773e-05	-3.17716e-06	-2.96664e-07	3.67505e-06	1.15931e-05	3.90727e-07	-4.20633e-07	2.02846e-08	-8.93637e-09	3.39482e-06	6.88354e-06	2.47314e-06	-1.30518e-08	3.8188e-07	1.85143e-05	-8.86442e-06	0.000122735	1.07658e-05	2.98983e-06	2.31586e-05	4.78894e-05	2.34787e-05	8.49638e-05	9.15558e-07	-1.65954e-08	-2.21545e-06	-1.14291e-06	-3.35281e-06	1.55218e-05	-3.99462e-06	1.93029e-05	2.14865e-06	-2.78745e-06	2.17774e-07	3.89684e-06	-1.00209e-08	2.28038e-07	-1.22969e-07	6.45106e-07	8.21955e-05	1.88992e-05	2.60488e-07	-1.86164e-06	0.000106545	2.55379e-05	5.31326e-05	-1.73876e-08	8.93606e-07
0.000296328	-5.20136e-05	3.24867e-05	-2.56766e-05	3.82543e-05	-2.26837e-05	7.1589e-05	-1.4513e-06	-8.16357e-06	-7.12498e-07	-1.98667e-07	0.000116593	-8.79663e-06	7.46623e-05	1.37518e-06	9.88304e-07	3.14735e-05	-1.64264e-05	5.70717e-05	2.98983e-06	0.000742699	7.13135e-05	-0.000128545	-0.000128229	0.000130759	-4.35547e-06	3.03087e-05	-9.05399e-05	0.000131221	0.000321155	8.84606e-05	-5.7912e-05	-3.91393e-05	-1.26907e-05	-1.17554e-05	-4.07137e-07	-9.67781e-06	-2.5356e-07	-5.27451e-07	-9.65746e-07	1.81112e-06	0.000416088	4.69209e-05	1.6613e-07	0.000342882	0.000211239	7.9068e-06	-2.38827e-05	-1.34069e-07	5.26594e-06
0.000792499	-6.47277e-05	-0.000101012	0.000174398	7.04053e-05	0.000317595	4.39046e-05	-2.42912e-06	6.43113e-06	2.41891e-05	-7.23824e-07	-3.46455e-06	0.000872778	0.00028838	-2.25511e-07	5.6348e-07	-0.000115579	0.000368964	0.000109	2.31586e-05	7.13135e-05	0.00414021	0.000777235	-0.000234605	0.000205526	5.99792e-05	1.88387e-05	7.81146e-05	0.00114182	1.17579e-05	-0.000118864	-8.35695e-05	0.000577949	-3.56644e-05	-6.31922e-05	-2.42797e-07	3.89129e-05	-1.39248e-06	-8.13147e-08	2.78876e-06	1.29277e-05	0.00443343	7.09921e-05	0.000136466	-0.000294123	-0.000662795	0.00112603	7.39986e-05	1.00935e-06	4.11409e-06
0.000440134	0.000133763	0.000332991	-0.000272163	-7.86509e-05	0.000607123	0.000403676	-9.70285e-09	9.44717e-05	-2.26438e-06	-2.98507e-07	-0.000153912	0.00267049	0.000350553	4.18065e-07	8.50418e-07	-0.000156947	-0.000155459	0.00461324	4.78894e-05	-0.000128545	0.000777235	0.0102204	0.00157441	0.00244253	0.000459984	7.33329e-05	-0.000408586	0.00114362	0.00242694	-7.06409e-05	0.00033718	0.000185215	0.000473994	-7.73288e-05	3.39603e-05	-9.27603e-05	-1.29199e-06	2.02123e-06	-1.88247e-05	9.64356e-05	0.000732725	0.000965708	7.50798e-05	0.00275656	4.53852e-05	-0.000516937	0.00239455	2.79645e-06	-1.16807e-05
0.000928948	0.000300236	0.000533547	-0.000198188	-2.30115e-05	2.80454e-05	0.000673927	-5.75467e-06	0.000115255	-3.83718e-06	-1.50172e-07	0.000154366	0.00216895	0.000919717	6.17568e-07	3.90544e-07	-0.000107302	-4.37161e-05	0.00421561	2.34787e-05	-0.000128229	-0.000234605	0.00157441	0.00619745	0.00111368	1.71946e-05	0.000165558	9.70233e-05	0.00134787	7.38807e-05	0.00106266	0.000111338	0.00130507	0.000234949	0.00026597	7.54429e-06	-0.000139386	2.14039e-06	-2.14313e-06	-1.54265e-05	1.9709e-05	0.000174745	0.00117168	-2.67991e-05	0.000507918	0.00118404	0.000539103	0.00309311	-4.8957e-07	4.6802e-05
-0.000521824	0.000138776	3.27953e-05	-6.87115e-05	7.27116e-05	0.000246404	0.000299275	1.14283e-05	6.25319e-05	-4.58402e-06	1.30491e-07	3.56679e-05	0.00104491	0.000264885	2.07477e-06	2.32849e-06	-9.28639e-05	-4.18629e-05	0.00347715	8.49638e-05	0.000130759	0.000205526	0.00244253	0.00111368	0.00847312	5.13577e-05	0.00015625	0.000284081	0.000515486	0.000951261	0.00108103	-7.12236e-05	0.000781712	7.28843e-05	-6.6017e-05	9.51643e-06	6.12383e-05	1.62181e-08	-5.2626e-07	-1.70049e-05	4.14414e-05	0.000597991	0.000537467	5.66094e-05	0.0012352	0.00274249	0.00268423	0.00127205	-1.51261e-07	4.51769e-05
0.000216069	1.77053e-05	3.79777e-05	-9.54603e-06	7.12149e-06	2.50598e-05	1.92232e-05	-6.10861e-07	9.88245e-06	3.82615e-06	-3.5189e-08	1.52019e-05	0.000117457	4.24104e-05	2.36193e-07	2.11904e-07	-8.61135e-06	0.000117909	0.000147364	9.15558e-07	-4.35547e-06	5.99792e-05	0.000459984	1.71946e-05	5.13577e-05	9.12651e-05	2.47982e-05	2.61268e-05	0.000114301	0.000675456	-2.3195e-05	0.000103057	6.41774e-05	2.93013e-05	-8.68664e-06	1.55223e-06	-4.95667e-06	3.38662e-07	-8.95503e-08	8.39758e-06	4.54382e-06	0.00028558	4.25934e-05	-3.041e-07	0.000406142	6.42079e-06	8.50691e-05	8.43433e-05	8.14627e-07	-5.68951e-07
-0.000101423	-5.6093e-06	-1.99527e-05	-4.72625e-05	1.36685e-05	3.5594e-05	1.25869e-05	-2.94063e-07	-5.4592e-06	5.49897e-06	2.9695e-08	3.61986e-05	9.97137e-05	0.000158674	9.38949e-08	1.303e-06	-2.00659e-05	0.000305359	0.000137039	-1.65954e-08	3.03087e-05	1.88387e-05	7.33329e-05	0.000165558	0.00015625	2.47982e-05	0.000280514	0.000102914	0.000155456	0.000392054	-1.16552e-06	5.33419e-05	9.2035e-05	1.18353e-05	4.37606e-05	-9.11276e-08	-1.52318e-05	3.2602e-07	4.56299e-08	9.2263e-06	-2.37405e-08	0.000238646	2.66828e-05	2.13429e-06	0.000488468	5.51484e-05	0.000447347	6.30636e-05	7.53317e-07	6.95211e-06
-0.000206059	0.00029853	-1.54764e-05	0.000118881	3.73957e-05	-6.49835e-06	4.93201e-05	3.77018e-06	-1.58822e-05	2.53363e-05	-5.26947e-07	7.38125e-05	0.000101298	-0.000101019	1.41407e-07	-9.23864e-08	-0.000140595	0.000874932	0.000271016	-2.21545e-06	-9.05399e-05	7.81146e-05	-0.000408586	9.70233e-05	0.000284081	2.61268e-05	0.000102914	0.00572656	0.000548969	0.000108994	0.000124603	8.3232e-06	0.000655881	-4.64236e-05	0.000141684	-2.1345e-06	9.69129e-05	1.83567e-06	5.04388e-06	6.6395e-05	5.39043e-06	5.74229e-05	5.7539e-05	3.18636e-05	-0.000329337	0.0009945	0.00167204	0.000450233	3.59882e-06	-4.37561e-06
0.000299949	0.000227779	0.000454467	-0.000208885	8.47222e-05	0.000185252	0.000733267	-2.84455e-07	2.93253e-05	5.78029e-05	-3.10563e-07	0.00152484	0.00584196	-3.03738e-05	7.34335e-07	7.91804e-07	-0.000124166	0.00195261	0.00143149	-1.14291e-06	0.000131221	0.00114182	0.00114362	0.00134787	0.000515486	0.000114301	0.000155456	0.000548969	0.00768778	0.000878637	0.000127493	0.000206273	0.000126079	3.18283e-05	0.000298978	8.29082e-06	-6.35056e-05	1.52452e-06	-1.33184e-06	6.30469e-05	1.32213e-05	0.00543063	0.00174414	3.48218e-05	-8.11736e-05	0.000519945	0.00204779	0.00229611	5.45309e-06	1.54612e-06
0.00464167	0.000605253	0.000828086	-0.000287885	-9.22535e-06	6.45894e-05	0.000215019	-4.15232e-06	0.000183624	1.27008e-05	-4.82811e-07	0.000371591	0.00116777	0.000894207	1.713e-06	1.53392e-06	-0.000163486	0.000474626	0.000508775	-3.35281e-06	0.000321155	1.17579e-05	0.00242694	7.38807e-05	0.000951261	0.000675456	0.000392054	0.000108994	0.000878637	0.0183134	-2.43338e-05	0.00176545	0.000611384	0.000209968	4.10168e-05	4.59855e-06	5.78325e-05	4.68005e-06	-1.95971e-06	3.8644e-05	3.75196e-05	0.00906838	0.00040194	-4.51801e-05	0.0115889	3.76605e-05	0.000870636	0.000826325	4.08087e-06	2.69747e-05
0.000755487	0.000175272	0.000169552	-3.53491e-05	2.16421e-05	-3.35059e-05	0.000593099	1.57982e-06	2.55342e-05	-2.04316e-06	-2.26446e-07	1.26803e-06	0.000523544	4.39036e-05	2.09319e-07	3.32385e-08	-0.000108018	-6.69443e-05	0.00185437	1.55218e-05	8.84606e-05	-0.000118864	-7.06409e-05	0.00106266	0.00108103	-2.3195e-05	-1.16552e-06	0.000124603	0.000127493	-2.43338e-05	0.00230359	0.000364936	0.000998614	4.49564e-05	-3.82486e-05	2.97073e-06	1.64231e-05	9.92217e-08	-6.33097e-07	-2.7133e-06	2.26522e-05	0.000426948	0.000676061	1.98772e-05	-9.98119e-05	0.00344205	0.00139178	0.000450858	-2.57535e-07	3.31112e-05
0.000961721	0.000386329	7.11683e-05	-8.25268e-05	-1.82543e-06	6.1908e-05	0.000276284	-1.57044e-06	0.000136337	1.86868e-06	4.26023e-07	0.000102998	0.000523289	-3.54655e-05	2.71573e-06	6.71462e-07	-8.70438e-05	5.37523e-05	-7.01637e-05	-3.99462e-06	-5.7912e-05	-8.35695e-05	0.00033718	0.000111338	-7.12236e-05	0.000103057	5.33419e-05	8.3232e-06	0.000206273	0.00176545	0.000364936	0.00145251	0.000260533	-8.2168e-07	-2.55721e-05	-9.1668e-08	-1.1166e-05	1.30611e-06	-3.13334e-07	1.50321e-05	1.39287e-05	0.00143163	7.05305e-05	2.09261e-06	0.00159613	-3.50711e-06	0.000269816	2.10254e-05	3.7735e-07	1.24803e-05
0.00541921	0.00010168	0.000151679	0.00308083	-0.000109578	0.000160699	0.000911704	6.28988e-05	5.85442e-05	2.01397e-05	-1.06394e-06	7.51535e-05	0.000738606	0.000151804	5.47653e-07	1.00736e-06	-7.62002e-05	0.000373207	0.00148279	1.93029e-05	-3.91393e-05	0.000577949	0.000185215	0.00130507	0.000781712	6.41774e-05	9.2035e-05	0.000655881	0.000126079	0.000611384	0.000998614	0.000260533	0.0154064	5.24363e-05	0.000161359	1.63344e-05	0.00179736	-3.38588e-07	-2.13698e-06	9.90741e-06	0.000100715	0.000387025	0.000998246	-1.90016e-05	-0.000238481	0.0026053	0.00276041	0.000470748	1.54279e-06	0.000110102
-0.000120075	-1.55826e-05	4.66061e-05	7.23402e-06	-3.47857e-06	-7.61968e-06	6.19996e-05	1.17778e-06	3.84426e-07	2.39536e-07	1.59206e-07	-6.07294e-06	0.000158917	6.44124e-05	6.19046e-08	-1.586e-08	-1.7183e-05	-1.43668e-05	0.000468983	2.14865e-06	-1.26907e-05	-3.56644e-05	0.000473994	0.000234949	7.28843e-05	2.93013e-05	1.18353e-05	-4.64236e-05	3.18283e-05	0.000209968	4.49564e-05	-8.2168e-07	5.24363e-05	9.09029e-05	2.55781e-06	4.22099e-06	1.27387e-05	9.33887e-08	-2.33363e-08	-1.18222e-06	-1.11537e-06	-4.12787e-05	5.74838e-05	-2.57182e-06	0.000604664	0.000150688	-5.31723e-05	0.000361363	2.6509e-08	6.48876e-07
0.000367546	0.000171057	-8.3647e-06	7.13523e-05	1.71497e-05	-1.25309e-05	-1.07606e-05	5.85553e-06	4.56579e-06	-1.36577e-06	2.18995e-07	0.000189085	0.000316371	5.96597e-05	2.46971e-07	-2.19169e-07	-1.02057e-05	-5.30648e-05	0.000170519	-2.78745e-06	-1.17554e-05	-6.31922e-05	-7.73288e-05	0.00026597	-6.6017e-05	-8.68664e-06	4.37606e-05	0.000141684	0.000298978	4.10168e-05	-3.82486e-05	-2.55721e-05	0.000161359	2.55781e-06	0.000594074	2.87911e-07	0.00015145	1.45903e-06	-6.29874e-07	1.83628e-05	-1.61326e-07	-3.98364e-05	-1.17537e-06	1.33307e-05	-0.000175701	-0.000133623	-1.96735e-05	0.000313041	-2.19168e-07	2.37559e-06
-3.96839e-06	-6.41928e-07	3.3181e-06	7.05704e-06	-1.31552e-08	5.38331e-07	5.69523e-06	4.83054e-07	2.74638e-07	7.94043e-08	3.60558e-09	-5.01404e-08	1.7226e-05	7.69997e-07	7.11489e-09	5.54621e-09	1.46442e-07	-1.12974e-06	2.99526e-05	2.17774e-07	-4.07137e-07	-2.42797e-07	3.39603e-05	7.54429e-06	9.51643e-06	1.55223e-06	-9.11276e-08	-2.1345e-06	8.29082e-06	4.59855e-06	2.97073e-06	-9.1668e-08	1.63344e-05	4.22099e-06	2.87911e-07	5.00477e-07	7.52887e-06	-1.31485e-08	-4.85564e-09	-9.3463e-08	4.81002e-08	1.01854e-05	6.89985e-06	-8.57637e-08	1.21888e-05	6.16179e-06	1.06636e-06	1.74707e-05	2.49616e-09	-1.17375e-09
0.00153883	-1.92242e-05	-5.63091e-05	0.00087485	-7.64283e-06	-2.68172e-05	0.00012755	3.23523e-05	2.95437e-06	1.58083e-07	-2.54022e-08	3.9157e-05	-0.000180575	-3.05269e-05	5.40555e-08	-2.88305e-07	-2.69225e-05	-7.11803e-05	0.000358856	3.89684e-06	-9.67781e-06	3.89129e-05	-9.27603e-05	-0.000139386	6.12383e-05	-4.95667e-06	-1.52318e-05	9.69129e-05	-6.35056e-05	5.78325e-05	1.64231e-05	-1.1166e-05	0.00179736	1.27387e-05	0.00015145	7.52887e-06	0.000860614	-7.76301e-08	-7.74059e-07	8.90895e-07	1.67564e-06	7.93245e-05	5.64583e-05	2.69363e-06	-0.000430898	-0.000242391	0.000456193	-6.44527e-05	-1.62139e-07	5.17897e-06
8.3035e-06	6.14409e-07	4.6228e-07	-8.71009e-07	1.57809e-07	2.18611e-07	1.2483e-07	-2.49044e-08	8.73881e-08	-1.23397e-08	5.63502e-09	1.19823e-06	1.60626e-06	2.19542e-08	2.07887e-09	5.35794e-11	-3.11536e-07	-4.19862e-07	7.11366e-07	-1.00209e-08	-2.5356e-07	-1.39248e-06	-1.29199e-06	2.14039e-06	1.62181e-08	3.38662e-07	3.2602e-07	1.83567e-06	1.52452e-06	4.68005e-06	9.92217e-08	1.30611e-06	-3.38588e-07	9.33887e-08	1.45903e-06	-1.31485e-08	-7.76301e-08	7.20672e-08	-3.23181e-09	3.19063e-07	2.23708e-08	4.95131e-07	2.41716e-07	-2.81059e-09	5.76753e-06	4.02981e-06	2.23002e-06	3.18372e-06	-2.26093e-09	3.81313e-08
-5.70831e-06	3.42955e-07	2.6994e-08	-5.43151e-07	3.99275e-07	9.98239e-07	-3.34456e-07	-3.59235e-08	-7.16297e-09	-3.15502e-08	-1.19841e-09	-7.35674e-07	-2.23484e-06	6.94617e-08	5.87119e-09	1.74771e-08	3.20719e-07	-1.14755e-06	-1.06535e-06	2.28038e-07	-5.27451e-07	-8.13147e-08	2.02123e-06	-2.14313e-06	-5.2626e-07	-8.95503e-08	4.56299e-08	5.04388e-06	-1.33184e-06	-1.95971e-06	-6.33097e-07	-3.13334e-07	-2.13698e-06	-2.33363e-08	-6.29874e-07	-4.85564e-09	-7.74059e-07	-3.23181e-09	1.89487e-07	-1.24483e-08	3.1367e-08	2.17224e-06	-6.96992e-07	2.13412e-07	3.11462e-07	2.51003e-07	-2.86331e-06	-6.86498e-07	-2.59818e-09	-4.16269e-08
4.31555e-05	1.41131e-06	-2.89649e-06	-2.25789e-06	6.47883e-06	8.21784e-06	9.08631e-06	-1.05931e-07	-4.5839e-07	2.05051e-06	7.27227e-09	1.79681e-05	3.9945e-05	-2.83851e-06	7.60226e-08	3.47641e-08	-7.44279e-06	6.86243e-05	1.91457e-06	-1.22969e-07	-9.65746e-07	2.78876e-06	-1.88247e-05	-1.54265e-05	-1.70049e-05	8.39758e-06	9.2263e-06	6.6395e-05	6.30469e-05	3.8644e-05	-2.7133e-06	1.50321e-05	9.90741e-06	-1.18222e-06	1.83628e-05	-9.3463e-08	8.90895e-07	3.19063e-07	-1.24483e-08	1.21215e-05	-3.14519e-07	2.5856e-05	1.90947e-05	-5.20651e-07	-1.37638e-05	4.20714e-05	6.10832e-05	8.15978e-06	2.77785e-07	1.27088e-08
0.000134936	1.8771e-05	6.62163e-06	-2.74899e-06	-1.93148e-06	1.72559e-05	7.42687e-06	3.04391e-08	4.46804e-06	-1.02478e-07	-2.51156e-08	7.65327e-07	3.3346e-05	-1.23019e-06	-3.19374e-08	2.33609e-08	-4.16152e-06	-6.87468e-06	4.14332e-05	6.45106e-07	1.81112e-06	1.29277e-05	9.64356e-05	1.9709e-05	4.14414e-05	4.54382e-06	-2.37405e-08	5.39043e-06	1.32213e-05	3.75196e-05	2.26522e-05	1.39287e-05	0.000100715	-1.11537e-06	-1.61326e-07	4.81002e-08	1.67564e-06	2.23708e-08	3.1367e-08	-3.14519e-07	5.88734e-06	2.92487e-05	2.40258e-05	3.9004e-06	-7.96178e-06	9.66495e-05	1.96332e-05	1.7779e-05	1.64163e-08	3.70294e-07
0.000210831	0.000359776	0.000912534	-0.000151787	0.000172369	0.00104636	0.00106649	1.36106e-05	4.21327e-05	5.55523e-05	-1.61929e-06	0.000679151	0.00672496	0.00145513	-9.09801e-08	3.98453e-06	-0.000132117	-6.0891e-05	0.00251245	8.21955e-05	0.000416088	0.00443343	0.000732725	0.000174745	0.000597991	0.00028558	0.000238646	5.74229e-05	0.00543063	0.00906838	0.000426948	0.00143163	0.000387025	-4.12787e-05	-3.98364e-05	1.01854e-05	7.93245e-05	4.95131e-07	2.17224e-06	2.5856e-05	2.92487e-05	0.0348394	0.00161174	-8.23616e-06	0.0105514	7.20641e-06	-0.000228184	0.00221162	5.40943e-07	2.52696e-05
0.00116689	7.86626e-05	0.00037884	9.34561e-07	-1.92705e-05	8.40965e-05	0.000799049	2.86659e-06	2.42004e-05	1.36542e-05	-1.9801e-07	0.000192949	0.00232457	-3.50481e-05	-4.53741e-07	-2.89346e-07	-7.84785e-05	0.000414738	0.00267463	1.88992e-05	4.69209e-05	7.09921e-05	0.000965708	0.00117168	0.000537467	4.25934e-05	2.66828e-05	5.7539e-05	0.00174414	0.00040194	0.000676061	7.05305e-05	0.000998246	5.74838e-05	-1.17537e-06	6.89985e-06	5.64583e-05	2.41716e-07	-6.96992e-07	1.90947e-05	2.40258e-05	0.00161174	0.00165458	8.30547e-07	-0.000180079	0.00217755	0.000173458	0.00134314	1.32839e-06	9.15014e-06
0.000338622	8.53019e-06	-3.02289e-06	-3.8413e-05	1.1343e-05	2.39455e-05	-1.05807e-05	-6.93285e-07	-4.61345e-07	1.30684e-07	7.48701e-08	-1.96159e-05	-1.40405e-05	1.99664e-06	-2.14221e-08	-5.69742e-08	1.98909e-05	2.80155e-05	3.34296e-06	2.60488e-07	1.6613e-07	0.000136466	7.50798e-05	-2.67991e-05	5.66094e-05	-3.041e-07	2.13429e-06	3.18636e-05	3.48218e-05	-4.51801e-05	1.98772e-05	2.09261e-06	-1.90016e-05	-2.57182e-06	1.33307e-05	-8.57637e-08	2.69363e-06	-2.81059e-09	2.13412e-07	-5.20651e-07	3.9004e-06	-8.23616e-06	8.30547e-07	7.61067e-05	-4.14653e-05	6.05875e-05	8.87273e-05	-2.40538e-05	4.92244e-08	-1.13903e-06
-0.000633946	0.000316084	0.000382803	-0.000429757	3.78599e-05	0.000186166	-8.51568e-05	-1.60505e-05	0.000142876	3.05044e-07	3.42734e-08	-0.000132724	0.0005785	0.00103188	2.97937e-06	3.42094e-06	-0.000217577	0.000764694	-4.48106e-05	-1.86164e-06	0.000342882	-0.000294123	0.00275656	0.000507918	0.0012352	0.000406142	0.000488468	-0.000329337	-8.11736e-05	0.0115889	-9.98119e-05	0.00159613	-0.000238481	0.000604664	-0.000175701	1.21888e-05	-0.000430898	5.76753e-06	3.11462e-07	-1.37638e-05	-7.96178e-06	0.0105514	-0.000180079	-4.14653e-05	0.0342532	-0.000548392	0.000635754	0.000743198	-1.14531e-07	2.08373e-05
0.00319386	-4.96125e-05	0.00042356	-0.000164582	-1.9174e-06	0.00020327	0.000557338	-1.14386e-05	-7.3483e-05	-2.95213e-07	1.15886e-06	0.000145969	0.00100163	0.000154435	3.45822e-06	2.5906e-06	-0.00020232	-0.000270447	0.00533541	0.000106545	0.000211239	-0.000662795	4.53852e-05	0.00118404	0.00274249	6.42079e-06	5.51484e-05	0.0009945	0.000519945	3.76605e-05	0.00344205	-3.50711e-06	0.0026053	0.000150688	-0.000133623	6.16179e-06	-0.000242391	4.02981e-06	2.51003e-07	4.20714e-05	9.66495e-05	7.20641e-06	0.00217755	6.05875e-05	-0.000548392	0.0418913	0.00464142	0.00171673	-1.0292e-06	3.52656e-05
0.00292213	7.92051e-05	-0.000108938	0.000546782	0.000390355	5.21296e-05	0.000110313	1.91082e-05	-2.48206e-05	6.42777e-05	1.59791e-06	0.000380644	0.000324135	0.000221476	2.97889e-06	1.38999e-06	-6.98809e-05	0.00211303	0.000254052	2.55379e-05	7.9068e-06	0.00112603	-0.000516937	0.000539103	0.00268423	8.50691e-05	0.000447347	0.00167204	0.00204779	0.000870636	0.00139178	0.000269816	0.00276041	-5.31723e-05	-1.96735e-05	1.06636e-06	0.000456193	2.23002e-06	-2.86331e-06	6.10832e-05	1.96332e-05	-0.000228184	0.000173458	8.87273e-05	0.000635754	0.00464142	0.0190016	-0.000453931	6.53902e-06	6.29072e-05
0.000204961	0.000272717	0.000859248	-0.000178167	-6.12729e-05	2.20349e-05	0.000759122	2.36625e-07	4.52343e-05	2.3873e-06	7.69849e-07	0.000349391	0.00367909	0.000218852	2.06107e-07	3.72042e-07	-5.78564e-06	-5.42107e-05	0.00557986	5.31326e-05	-2.38827e-05	7.39986e-05	0.00239455	0.00309311	0.00127205	8.43433e-05	6.30636e-05	0.000450233	0.00229611	0.000826325	0.000450858	2.10254e-05	0.000470748	0.000361363	0.000313041	1.74707e-05	-6.44527e-05	3.18372e-06	-6.86498e-07	8.15978e-06	1.7779e-05	0.00221162	0.00134314	-2.40538e-05	0.000743198	0.00171673	-0.000453931	0.00614136	-1.60389e-07	1.21115e-05
-8.2178e-07	-2.05047e-07	-1.83977e-07	-3.81132e-07	1.24027e-07	9.74521e-08	6.72248e-07	-5.99823e-09	-2.39178e-08	2.03714e-07	-1.3575e-09	9.78793e-07	2.96873e-06	-1.27022e-07	5.32249e-09	3.31268e-09	-7.56122e-08	7.04897e-06	7.40014e-07	-1.73876e-08	-1.34069e-07	1.00935e-06	2.79645e-06	-4.8957e-07	-1.51261e-07	8.14627e-07	7.53317e-07	3.59882e-06	5.45309e-06	4.08087e-06	-2.57535e-07	3.7735e-07	1.54279e-06	2.6509e-08	-2.19168e-07	2.49616e-09	-1.62139e-07	-2.26093e-09	-2.59818e-09	2.77785e-07	1.64163e-08	5.40943e-07	1.32839e-06	4.92244e-08	-1.14531e-07	-1.0292e-06	6.53902e-06	-1.60389e-07	3.28357e-08	-2.03495e-08
2.08463e-05	4.10028e-06	1.94886e-06	1.19952e-05	3.31267e-06	1.56688e-06	1.40858e-05	1.2205e-07	2.78829e-06	-8.33969e-08	2.05178e-08	8.25392e-06	6.85055e-06	2.5127e-05	1.22816e-07	6.59363e-08	4.91155e-06	-3.40188e-06	5.64107e-05	8.93606e-07	5.26594e-06	4.11409e-06	-1.16807e-05	4.6802e-05	4.51769e-05	-5.68951e-07	6.95211e-06	-4.37561e-06	1.54612e-06	2.69747e-05	3.31112e-05	1.24803e-05	0.000110102	6.48876e-07	2.37559e-06	-1.17375e-09	5.17897e-06	3.81313e-08	-4.16269e-08	1.27088e-08	3.70294e-07	2.52696e-05	9.15014e-06	-1.13903e-06	2.08373e-05	3.52656e-05	6.29072e-05	1.21115e-05	-2.03495e-08	5.27758e-06
3.07911e-05	3.23053e-06	-2.73603e-06	2.21126e-06	1.12135e-05	1.72006e-05	-8.65766e-07	-7.0811e-08	-5.9571e-07	8.01922e-07	-2.97095e-08	1.1176e-05	9.52963e-06	5.49001e-05	4.91754e-08	1.41909e-07	1.07752e-06	2.33611e-05	4.61212e-05	-1.14754e-07	2.1233e-05	5.53539e-05	-1.30849e-05	5.11268e-05	5.54008e-05	4.6698e-06	2.97613e-05	2.31531e-05	4.22877e-05	8.00731e-05	2.84694e-05	-6.04639e-07	5.70457e-05	-1.56645e-07	2.94086e-07	-9.40626e-08	3.18495e-06	3.28807e-09	-5.32684e-08	1.16089e-06	4.02698e-07	0.000139509	-1.3195e-06	6.2106e-07	2.49692e-05	2.32858e-05	0.000164949	-7.80956e-06	8.40696e-08	3.38426e-06
0.000635929	0.000333365	0.000170048	-0.000233122	0.000156804	-7.956e-05	0.000101492	-6.26495e-06	5.88657e-05	8.73916e-07	7.59532e-07	0.00110182	0.00284056	0.000150549	4.91385e-06	2.5667e-07	-0.000154052	0.000159348	-0.000314609	-9.21015e-06	0.000297338	-0.000232919	-0.000579045	0.000256891	0.00254192	-3.49376e-05	-9.19768e-05	-7.07957e-05	0.00319514	0.000826832	6.16003e-05	0.000124613	-0.000569301	-2.71075e-05	0.000515023	3.07772e-07	-7.68934e-05	2.28461e-06	-1.7958e-06	1.77475e-05	-1.96498e-06	0.0014028	0.000504573	-4.15335e-06	0.000903859	0.000207288	0.000730004	0.00070878	-6.73373e-07	3.53149e-05
0.00345681	0.000642954	0.000464655	0.000161283	-4.15509e-05	-8.79012e-05	0.00132261	5.32763e-07	0.000102662	1.09415e-05	-2.93568e-07	0.000317399	0.00268171	0.000138038	9.54269e-07	-7.94489e-07	-0.000172271	0.000330177	0.00385933	1.31625e-05	-4.36246e-05	-0.000156346	0.000247445	0.00310241	0.000108894	3.28551e-05	3.39524e-05	0.000398429	0.0020838	0.000321484	0.00141179	0.000732797	0.00259945	0.0001482	0.000175196	8.87482e-06	0.000298021	1.21625e-06	-2.07715e-06	8.78567e-06	3.22939e-05	0.00135755	0.00157541	1.27728e-06	-9.11676e-05	0.00132294	0.000567619	0.00250497	5.8273e-07	3.47474e-05
0.000782489	1.19499e-05	8.28636e-06	0.000324479	6.06238e-05	0.000139474	0.000110499	1.90943e-05	-3.18378e-05	1.69477e-07	-5.4543e-07	-7.98681e-05	-0.000164421	0.000347256	2.90855e-07	6.95959e-08	-0.00010377	-0.000128786	0.00100605	3.22543e-06	0.000115839	9.51212e-05	-0.000361921	0.000753484	0.000499374	-1.3789e-05	9.70386e-05	0.000250828	-0.000161556	-0.000271101	0.000980406	-0.000102385	0.00231992	2.80193e-05	3.08323e-05	4.50944e-06	0.00023646	-1.42994e-07	5.67038e-07	-2.2201e-06	2.53311e-05	5.97087e-05	0.00039325	-1.28396e-05	-0.000104323	0.0065084	0.00289976	-0.000140378	-6.12314e-07	3.05267e-05
-8.55481e-05	5.04608e-05	-2.25353e-05	-8.64387e-05	5.69976e-05	0.000143502	8.69896e-05	1.01262e-06	8.42536e-05	1.13625e-05	6.22214e-09	0.000246606	0.00153535	4.16542e-05	4.51223e-06	1.79926e-06	-4.88961e-05	0.000679102	0.00122774	6.82082e-06	0.00015778	3.02322e-07	0.00299721	0.000166616	0.00378627	0.000241272	-1.00975e-05	0.000145438	0.00174209	0.00291428	0.000114306	5.74628e-05	0.000423512	0.000153897	-1.6225e-05	1.13068e-05	1.827e-05	8.65997e-07	-1.9717e-07	5.8976e-06	2.99216e-05	-0.000525661	0.000396421	4.28985e-05	0.00262886	-0.000120554	0.00148802	0.000880586	3.64588e-06	1.34206e-05
0.00359504	0.000970602	0.000147131	-0.000190087	1.10239e-05	7.46747e-05	0.000272537	-3.83467e-06	0.000207868	2.90116e-06	1.49263e-07	5.3179e-05	0.000719348	6.8019e-05	4.02924e-06	-5.65796e-07	-9.2787e-05	8.73405e-05	0.000230725	-8.2779e-06	6.04803e-05	-9.04378e-07	0.000396189	3.15077e-05	0.00133556	0.000130721	-5.10971e-05	-6.60617e-05	0.000392972	0.00297945	0.000637816	0.00140991	1.60585e-05	-3.01403e-05	-6.75339e-05	-7.8437e-07	2.02587e-06	2.27791e-06	-8.7439e-07	1.05563e-05	3.32569e-05	0.00288995	0.000184614	5.87198e-05	0.00398592	-0.000406419	4.06021e-05	-8.74561e-06	4.58543e-07	1.71247e-05
5.41728e-06	1.32929e-06	1.96811e-06	-1.02494e-06	-1.65019e-07	4.55716e-07	1.64913e-06	-1.4103e-08	-5.95465e-09	9.46789e-08	-2.27014e-10	6.4243e-06	9.22406e-06	-2.0515e-07	7.35921e-09	3.79663e-08	-5.61556e-07	3.3129e-06	4.34213e-06	4.53767e-07	1.80423e-08	7.80188e-07	-1.25819e-06	2.3355e-06	1.08287e-07	5.02354e-07	-3.98876e-09	4.9841e-06	1.39824e-05	7.50049e-06	1.01517e-06	1.54827e-06	-3.97034e-07	-3.46469e-07	1.04736e-06	-1.26711e-08	-6.18006e-07	1.9443e-09	3.56409e-08	2.23079e-07	-1.19576e-08	2.23026e-05	3.57174e-06	-3.23601e-07	2.95278e-06	3.62715e-06	-3.18771e-07	3.7386e-06	1.34279e-08	-1.19642e-08
0.000240771	-1.87178e-06	3.93475e-05	-1.15804e-05	1.43145e-06	1.39669e-05	2.37177e-05	-9.9873e-07	-3.58742e-06	7.9286e-07	1.57218e-07	-2.43975e-05	2.03537e-05	5.47811e-05	1.75718e-07	3.49497e-09	-2.3249e-05	-5.74679e-06	0.000346085	-2.60301e-07	-1.90902e-05	-4.33138e-05	0.000176556	6.45996e-05	0.000110099	1.88755e-05	1.36346e-05	6.30964e-05	-3.96032e-05	0.000111168	9.02986e-05	-1.78264e-05	0.00013933	4.47633e-05	-8.46829e-06	2.12056e-06	-1.6639e-05	1.52273e-08	3.76574e-07	1.64556e-06	2.20967e-06	-7.66718e-05	3.72385e-05	1.10044e-05	0.000219317	0.000887413	0.000147482	0.000133857	7.28178e-08	2.40982e-06
7.40916e-05	-8.63711e-06	2.21594e-06	-2.38306e-05	1.16879e-05	-5.27315e-06	1.30858e-05	4.46874e-07	6.99488e-06	9.03841e-06	8.25235e-08	6.02198e-05	0.000135889	3.97019e-06	6.07745e-07	2.06068e-07	-2.79579e-05	0.00029952	9.25542e-05	-2.43773e-07	-1.56339e-05	6.56809e-05	0.000178871	-3.10503e-05	-7.81257e-05	5.18331e-05	3.02958e-05	0.000169016	0.00025767	0.000360702	-4.69002e-05	9.70374e-05	5.00982e-05	2.27486e-05	1.28811e-05	1.36851e-06	-6.83766e-06	3.55571e-07	-1.68956e-07	2.00002e-05	-1.36081e-06	9.89861e-05	3.59891e-05	-3.37546e-06	0.000262972	2.75779e-05	0.000225455	3.87108e-05	1.34421e-06	-3.50885e-07
0.000989156	0.000183231	-1.30107e-05	0.000145765	0.000192675	0.000429373	4.27833e-05	3.31731e-06	1.68111e-05	3.87215e-07	4.86618e-07	-8.06354e-05	0.000138855	0.000575413	-1.46929e-07	1.53687e-06	-0.000222176	-0.000129284	0.00109836	5.79331e-06	4.43295e-05	0.000900311	-0.000101336	0.00124386	0.00201561	-6.23581e-06	0.000117418	7.95177e-05	0.0001496	-0.000487694	0.000864476	-0.000111846	0.00208886	9.0549e-05	0.000144596	1.50782e-06	4.97275e-05	8.76191e-07	5.27684e-07	2.44061e-05	4.08739e-05	0.000524711	0.000284963	3.88524e-05	-0.000166738	0.00772186	0.00306339	0.000713623	-8.72989e-07	2.81996e-05
0.00234892	0.000153351	0.000477616	-0.000193867	-2.07862e-05	-4.06512e-05	0.000163634	-4.21611e-06	9.2231e-05	1.70803e-05	-3.02111e-07	0.0001494	0.000514675	-0.000119749	-3.97714e-07	-1.05417e-07	-8.69328e-05	0.000959939	0.000130292	-9.85508e-06	0.000132846	-0.00010658	-0.000214128	-0.000128996	-0.000152511	0.000140934	0.000162631	0.000328974	0.000574608	0.00343749	2.06828e-05	0.0004623	0.000116246	-1.9257e-05	-5.70395e-05	-3.45667e-06	-5.61532e-05	3.17398e-06	-1.75598e-06	3.15781e-05	9.07742e-06	0.000677206	0.000386973	-2.43161e-05	0.00285863	-5.81041e-05	0.000935277	0.000466087	2.25678e-06	9.23472e-06
-0.00018827	3.39373e-05	-8.61977e-07	-4.91349e-05	7.62526e-06	8.76504e-05	6.27215e-05	-4.27954e-07	8.00112e-06	1.70691e-05	-1.5676e-07	0.00015936	0.00046067	9.35736e-07	6.90311e-07	6.58348e-07	-5.15182e-05	0.00067489	0.000143828	1.15216e-06	2.41294e-05	0.000172717	0.000536288	-2.37546e-05	0.000408991	6.12796e-05	0.000173573	0.000321081	0.000592084	0.000367843	-5.18006e-05	6.39876e-05	0.000192891	-1.34152e-05	1.91582e-05	1.45515e-07	-4.23022e-05	2.89412e-08	-4.16795e-07	3.29628e-05	1.17378e-05	0.000153992	0.000180625	1.62761e-05	-4.16004e-05	-3.04545e-05	0.000684824	-9.73297e-06	2.58888e-06	3.23802e-06
0.00167423	0.000119394	0.00011179	0.000365809	-4.13886e-05	0.000150583	4.64902e-05	7.48692e-06	-6.40261e-06	-5.04245e-07	-5.22158e-07	5.03922e-05	2.05391e-05	8.19722e-05	-9.14218e-07	4.47949e-07	-9.9697e-05	-2.20516e-05	0.000269414	-3.09442e-06	0.00013598	8.80627e-05	0.000544012	0.000888229	-3.89997e-05	9.68273e-06	4.84403e-05	-9.59157e-05	0.000115429	-0.000252903	8.11323e-05	-0.000136681	0.00284797	1.08998e-05	0.000177912	9.06581e-07	0.000116285	-5.02346e-07	-3.17017e-07	-8.96527e-06	4.59707e-05	-0.000397257	0.000163494	1.46372e-05	0.000454138	0.000292817	0.000951455	0.000340257	6.59274e-08	4.11997e-06
4.34451e-05	4.53976e-06	7.26155e-06	-1.44954e-06	2.52931e-07	2.4493e-06	2.61807e-06	-1.32097e-07	3.34522e-07	-1.89632e-07	-6.94548e-10	6.13457e-06	-4.29927e-06	8.25524e-07	2.62869e-08	-9.05881e-09	3.96536e-07	-7.01579e-06	-1.86471e-06	-2.38153e-07	3.29264e-05	4.94101e-07	9.86728e-06	-1.41401e-05	-3.97845e-06	1.9259e-06	-1.45271e-06	-2.04442e-06	-8.67608e-06	6.37381e-05	-5.87631e-06	2.91408e-06	3.6861e-06	-1.00858e-06	-8.24381e-07	-8.87561e-08	-3.27116e-06	3.64788e-08	-1.2393e-08	-1.58189e-07	1.29156e-06	1.76518e-05	1.18838e-06	1.53637e-06	2.84871e-05	2.24777e-05	-1.89255e-05	6.39833e-06	-1.70419e-08	-3.3911e-08
-3.65079e-07	-1.2984e-07	-4.5915e-07	-6.99341e-07	1.14977e-07	2.47795e-07	1.28323e-06	-9.45718e-09	-7.45864e-09	3.56904e-07	-2.51823e-09	2.00096e-06	5.63579e-06	-6.35904e-07	8.46798e-09	4.58694e-09	-2.1345e-07	1.26977e-05	1.4507e-07	-4.02871e-08	-9.88555e-08	1.84727e-06	2.38698e-06	-8.43984e-07	-3.17382e-07	1.04019e-06	1.54283e-06	6.22799e-06	1.02299e-05	2.82692e-06	-6.93297e-07	7.146e-07	3.04685e-06	-1.94482e-07	-3.66164e-07	-6.06291e-09	-3.39702e-07	-3.34331e-09	-7.74742e-09	4.99478e-07	4.8768e-08	7.16743e-09	2.59669e-06	9.61935e-08	-2.68688e-07	-1.71426e-06	1.12721e-05	-8.33337e-07	5.24015e-08	-3.48475e-08
-0.000247006	1.38035e-05	4.23004e-05	2.29931e-05	6.84014e-05	0.000122835	5.31234e-05	3.49214e-06	2.27722e-05	9.00731e-06	5.71421e-07	0.000287779	0.000831147	0.000219486	1.60427e-06	3.21173e-07	2.09545e-05	0.000224999	8.34681e-05	6.53011e-08	3.28997e-05	0.000331318	0.000303872	-4.56897e-05	0.00036404	1.88587e-05	2.67389e-05	1.98315e-05	0.00116453	0.000341391	1.66335e-05	-5.39889e-05	8.50748e-05	2.83254e-05	8.63532e-05	3.73535e-06	6.15985e-05	-1.58165e-07	3.91496e-07	7.7967e-06	6.99458e-07	0.000915378	0.000128081	7.69812e-06	0.000184005	7.89185e-05	0.000661126	0.00010856	5.25087e-07	1.45067e-05
-0.000471352	0.000463806	0.000492145	-0.000296174	-5.70329e-05	2.91387e-05	0.000938212	-2.84735e-06	1.46371e-06	2.06323e-05	1.65632e-06	0.00103041	0.00453155	0.000522994	-1.77145e-07	3.41187e-06	-0.000278288	0.00104074	0.00595557	5.97917e-05	-0.00011538	0.000646079	0.00326271	0.00413609	0.00210852	0.000150596	0.000590457	0.000365061	0.00429983	0.000695155	0.000646362	-8.16428e-05	5.90835e-05	0.000424457	0.00077714	1.41974e-05	-0.00011858	4.40536e-06	-2.02435e-06	2.47204e-05	1.26032e-05	0.00102243	0.0015836	2.66498e-06	0.00124929	0.00421499	0.000949054	0.00534568	2.11996e-06	3.39984e-06
9.28444e-05	1.41869e-05	3.50717e-06	1.26292e-06	3.67368e-06	2.77351e-06	2.65754e-07	3.23809e-07	5.1191e-06	2.32889e-07	5.29934e-10	1.29575e-05	1.59484e-05	-2.38237e-06	1.29069e-08	6.99392e-09	-2.8887e-06	1.49104e-05	6.17913e-06	5.53606e-08	-1.6459e-06	2.1372e-06	1.31806e-06	-4.8765e-06	2.47223e-05	8.48997e-07	2.59708e-06	1.02325e-05	2.69548e-05	5.73832e-05	3.53284e-06	1.45308e-05	1.10802e-05	-6.64028e-08	4.8495e-06	2.69894e-08	1.31e-05	1.22663e-07	2.59471e-08	8.01056e-07	6.39819e-07	-1.07896e-05	4.22832e-06	1.1781e-06	6.78052e-05	-2.4329e-05	5.56698e-05	8.70413e-06	6.40938e-10	5.70323e-07
0.00169516	0.000104573	0.000236162	0.000427687	-7.17117e-06	9.95441e-08	0.000130869	1.15806e-05	7.1241e-05	-1.58128e-07	4.05146e-07	3.47621e-05	0.000187326	-5.67094e-05	-2.16362e-07	-4.89753e-07	-6.03421e-05	6.2696e-05	0.000218859	-4.16631e-06	-2.27171e-05	7.53906e-05	0.000224264	-8.72386e-05	8.74798e-06	8.8041e-05	3.34617e-05	0.000107809	8.46306e-05	0.00184621	9.07093e-05	0.000360171	0.0011463	1.69038e-05	3.52048e-05	2.0153e-06	0.000337469	2.21653e-06	-8.3327e-07	5.6403e-06	1.56054e-05	0.000584516	0.000179221	-1.17721e-05	0.00102674	-3.78919e-05	0.000971647	0.000361291	-1.17961e-07	1.39486e-05
0.00312598	0.000355036	3.77826e-05	-8.08007e-05	6.43817e-05	0.000157236	0.000384665	-6.29888e-06	0.000131093	7.51812e-05	-4.9281e-08	0.000480529	0.00191706	0.00020469	4.37004e-06	2.4473e-07	-0.000202124	0.00215692	0.000162011	-2.10621e-05	1.70599e-05	0.000668719	0.00159465	-0.000249063	-0.000181729	0.000515791	0.000235476	0.000804301	0.00255488	0.00474845	-0.000170006	0.00164745	0.000865702	3.25826e-05	-9.18567e-05	-1.47487e-07	6.16042e-05	2.05612e-06	-2.39488e-06	0.000115693	3.64335e-05	0.00444051	0.000544887	6.95406e-06	0.00258636	-9.8382e-05	0.00148538	-6.31868e-05	1.01883e-05	-4.87844e-07
-8.44805e-06	3.38946e-06	-1.22872e-06	-5.07154e-06	1.6526e-06	-1.03909e-06	9.1209e-07	-7.52894e-08	7.00708e-09	1.07249e-07	-3.62309e-09	8.50975e-06	1.23475e-05	6.52193e-07	-2.23153e-08	2.0891e-08	-1.57379e-06	-2.15257e-07	1.03547e-05	3.79531e-07	-2.66198e-06	-3.11905e-07	-6.64954e-07	1.22151e-05	-3.41186e-06	-6.76291e-07	-2.32628e-07	6.7931e-06	7.89557e-06	-9.56658e-06	-2.16196e-06	2.31766e-06	1.99396e-06	3.27013e-07	5.43364e-06	-2.26141e-08	-2.03603e-06	6.30013e-08	-1.758e-08	6.23525e-07	-2.00356e-08	-4.96975e-06	-3.76884e-07	-3.3588e-07	-1.12854e-05	-7.57991e-06	-5.25371e-06	7.7152e-06	-2.9668e-09	2.86411e-07
2.5891e-05	0.000111116	-2.55766e-05	-3.02461e-05	1.57221e-05	3.51563e-05	7.61068e-05	-3.9198e-07	4.81065e-05	1.13892e-05	3.81567e-07	7.03287e-05	0.000310545	-1.1057e-05	1.64819e-06	2.05452e-07	-1.7251e-05	0.000348488	-1.74484e-05	-2.77967e-06	-3.01471e-05	5.95455e-05	0.000100112	1.28588e-05	-3.21729e-05	6.17582e-05	4.18225e-05	0.000115781	0.000369728	0.000223277	-1.30452e-07	0.000441668	7.01844e-05	-5.6044e-07	-1.41364e-05	8.39882e-08	-1.21241e-05	4.13518e-07	-3.52219e-07	2.01366e-05	2.88789e-06	0.000409527	4.7667e-05	-3.02134e-06	0.000222889	0.000161995	0.000352748	-2.72415e-05	1.50019e-06	1.50853e-06
2.96625e-06	3.47366e-08	7.99485e-08	1.58764e-07	5.06333e-07	3.96772e-07	-1.05785e-07	2.86725e-09	4.12133e-08	-5.41994e-09	2.06792e-09	2.18177e-07	-8.70099e-09	1.55472e-06	3.57836e-09	3.56938e-09	1.7256e-07	9.26074e-08	1.86524e-06	1.08085e-08	4.91488e-07	1.0078e-06	-6.73909e-07	1.318e-06	1.25573e-06	5.12252e-08	6.71367e-07	2.85614e-07	9.45508e-07	2.47443e-06	2.42836e-07	-2.00876e-07	3.10895e-07	1.24658e-08	1.86344e-07	-2.29091e-09	3.1664e-07	1.63966e-09	7.55964e-09	1.21969e-08	-9.45775e-09	1.94967e-06	-5.14054e-08	1.16155e-07	-7.43469e-07	-1.16066e-06	3.11575e-06	1.89512e-07	-3.74608e-10	6.10956e-08
-0.000565429	0.00018598	-0.000213661	-0.000380273	0.000113464	0.000853374	0.000983584	-1.31582e-05	-2.3506e-05	5.5483e-06	-8.21112e-07	0.000714021	0.0026568	0.000386907	1.13027e-06	3.73813e-06	-0.000353834	0.00046258	0.00127271	-1.27501e-05	0.00179213	-2.68853e-05	0.00124008	-8.02179e-06	-0.000453034	7.96076e-05	0.000455589	0.000889842	0.00234964	0.00164544	0.000628962	0.000848418	0.00295781	1.2546e-05	0.000412616	-4.39557e-06	-0.00023889	-6.90861e-07	7.5835e-07	2.88563e-05	8.697e-05	0.00190163	0.000596059	5.32995e-05	0.00274045	4.82589e-07	0.00110888	-0.000691898	8.48391e-07	5.88099e-05
-1.64485e-07	2.46314e-06	9.37566e-07	-1.24375e-06	1.49968e-06	5.41729e-06	1.7357e-07	7.64106e-09	6.5631e-07	-6.93574e-08	2.21525e-08	9.41024e-09	1.09146e-05	-1.49119e-06	1.22684e-09	-6.96346e-10	-4.9278e-07	-2.05419e-06	1.18067e-05	7.30941e-07	-1.53212e-06	4.87765e-06	4.19825e-05	-1.60589e-06	1.51411e-05	8.56121e-07	-9.92682e-07	-1.16438e-06	2.9313e-06	-5.48591e-06	-2.30078e-06	3.99515e-06	1.99346e-06	-1.66941e-07	-2.00714e-07	7.93003e-08	-1.24534e-06	1.55931e-09	2.16542e-08	-1.20522e-08	7.3255e-07	6.64839e-06	6.73829e-06	9.81754e-07	-1.05535e-05	7.85952e-06	2.47278e-06	7.54053e-06	4.55653e-09	-1.21038e-07
-0.000193968	3.08545e-05	-2.13909e-05	-2.79679e-05	-2.34322e-06	-1.52207e-05	4.50722e-05	-3.18072e-06	3.5631e-05	2.69412e-06	6.25398e-07	0.000273914	0.000433807	6.40973e-05	2.45783e-06	-7.48909e-09	-1.16053e-05	0.00015472	7.19252e-05	-4.33062e-06	5.49022e-05	-0.000149745	-0.000207819	-2.80435e-05	0.000550426	-1.67308e-05	4.34822e-05	-6.65844e-05	0.000450302	0.000191864	0.000128872	4.13498e-05	-0.000163759	9.34028e-06	5.80823e-05	-5.29753e-07	-6.59142e-05	1.79622e-07	-1.2557e-07	4.17316e-06	-3.59537e-06	-0.000336606	8.19184e-05	-1.06109e-05	0.000621273	0.000255677	0.000274737	0.000108929	1.35553e-07	1.24558e-05
0.000338755	7.10836e-05	8.47512e-06	-8.90512e-05	-5.91424e-06	3.17641e-05	-7.37253e-08	-2.52671e-06	1.00419e-05	6.84816e-06	-2.75776e-08	-2.01335e-05	0.0001138	-2.40585e-05	3.41288e-07	-4.25799e-07	-2.76696e-05	0.000175124	0.000144811	-1.6293e-06	7.00876e-06	-7.09822e-05	0.000501735	-0.000112768	0.000462795	3.42181e-05	1.44991e-05	0.00027819	0.000186441	0.000658372	0.000190536	4.82863e-05	4.62044e-05	3.7911e-05	-8.21543e-05	2.50158e-06	-4.77631e-05	1.16441e-06	-1.17881e-09	-8.59729e-08	1.68385e-05	-0.000375747	8.79468e-05	3.36512e-05	0.00108012	0.00155241	0.00118401	-3.25175e-05	1.8582e-07	-1.73451e-06
3.7383e-05	2.3295e-06	1.01553e-05	-2.2978e-06	-2.21245e-07	2.81935e-06	2.16948e-06	1.47943e-07	9.46802e-07	3.24232e-09	-3.9864e-09	1.62489e-06	6.06441e-06	1.03454e-05	5.79141e-08	5.58806e-08	-7.73401e-07	4.51761e-06	1.31578e-05	2.3955e-08	4.80458e-06	-1.83396e-06	3.40829e-07	4.20513e-06	9.2253e-06	2.32498e-06	9.41373e-06	1.9123e-06	2.95985e-06	7.9293e-05	1.49813e-06	7.08304e-06	9.78525e-06	2.80076e-07	1.14203e-06	1.11749e-07	2.47854e-06	7.21711e-08	1.21445e-08	3.05354e-07	1.10825e-07	5.00412e-05	4.03689e-06	-3.18759e-07	3.68097e-05	9.97277e-06	1.78877e-05	1.24981e-05	4.75996e-09	6.52748e-07
0.000553918	0.00069567	0.000214536	-0.000459329	-7.12308e-05	0.000211796	8.9048e-05	-1.42482e-05	4.76765e-05	-8.49658e-06	-8.06895e-07	6.76721e-05	0.00118478	0.00113668	-7.95806e-08	1.12122e-06	-0.000167806	-8.17619e-05	0.00249232	2.79236e-05	-0.00015097	-0.00057434	0.000760976	0.00575918	0.00144512	-4.5271e-05	4.47327e-05	8.17616e-05	0.000499346	-4.54277e-05	0.00176061	-1.09548e-05	0.00194613	0.000201027	0.000525758	-1.90256e-06	-0.000291433	3.6247e-06	4.45209e-06	-2.69655e-05	9.07003e-05	-0.000301229	0.000288439	3.97078e-05	0.000674052	0.00365291	0.00305377	0.002753	-7.86193e-07	4.17218e-05
-0.00032205	2.17344e-05	-5.27692e-05	0.000447112	1.13123e-05	-2.88145e-05	0.000106178	2.6903e-05	2.94254e-06	1.60614e-05	7.36679e-08	0.000375359	0.000257934	-3.67181e-05	1.78696e-07	2.92767e-07	-3.73985e-05	0.000586647	0.000165052	4.69704e-06	-2.55623e-05	-2.83814e-05	-0.000110437	-5.06005e-05	0.00024606	2.26658e-05	7.93318e-05	0.000292255	0.000890368	4.07013e-05	2.07701e-05	2.09831e-05	0.000860432	6.06304e-06	0.000131144	5.15315e-06	0.000420116	5.11427e-08	-7.36596e-07	1.89172e-05	-1.74991e-06	2.2469e-05	0.000126586	-1.1148e-05	-9.62803e-05	-0.000172304	0.0010031	-1.15616e-05	2.08434e-06	5.70022e-06
-4.618e-05	2.93208e-05	-3.04282e-05	-6.25886e-05	1.16268e-05	0.0001828	-2.4052e-05	-1.6102e-06	-2.63487e-06	1.8809e-06	9.3776e-08	2.11843e-05	0.000101105	0.000205171	2.38504e-07	2.51585e-07	-6.77655e-07	-4.82161e-05	8.68834e-05	1.84789e-06	-2.54121e-06	0.000107415	-0.000106455	3.57387e-05	0.000344342	7.37164e-06	6.74091e-05	0.000172182	7.64793e-05	0.000305413	0.000109745	4.58006e-05	0.000173659	4.92952e-07	2.34231e-05	-7.88941e-07	-3.12915e-05	6.45281e-07	4.98293e-07	5.71129e-06	5.52827e-06	0.000753555	-3.48102e-05	3.49498e-05	1.13414e-05	0.00153202	0.000559525	-8.3733e-05	-2.52207e-07	7.93499e-06
-1.64688e-06	-1.60915e-07	-1.89146e-07	-5.6696e-07	1.07369e-06	2.42252e-07	-4.19171e-07	-2.34899e-08	-1.1166e-07	-2.51277e-08	1.61133e-11	-2.20412e-07	-1.39848e-06	1.37158e-06	-1.88137e-09	8.85621e-09	1.02404e-07	-2.94513e-07	-9.94551e-07	-3.16895e-08	1.16845e-06	-5.84794e-08	-1.41382e-06	-6.58442e-08	1.06487e-06	-2.43961e-08	1.79991e-06	5.67557e-07	-8.32262e-07	1.3735e-06	4.73982e-07	-2.00662e-07	-1.16105e-06	1.25433e-08	7.75508e-07	-1.35361e-08	-5.62136e-07	4.88033e-09	1.1911e-08	-8.29948e-09	-7.50705e-09	6.32882e-06	-9.12143e-07	2.05744e-07	7.9579e-06	-4.38774e-07	1.11408e-06	-7.44826e-07	-2.33166e-09	7.37049e-08
0.000126213	0.000132661	-1.96954e-05	-0.00010202	7.19177e-05	9.11164e-05	-2.13547e-05	-1.3727e-06	6.32477e-05	-2.81713e-06	9.21994e-08	6.82768e-05	0.000279636	3.67152e-05	1.95857e-06	7.44805e-07	1.84336e-05	1.2409e-05	-6.30028e-06	3.49565e-06	0.000141676	5.82587e-05	0.000504432	6.45534e-05	0.00123706	1.76275e-06	1.09095e-05	-1.93855e-05	0.000450216	0.000341576	0.000141769	8.65012e-05	-1.61093e-05	-1.32576e-05	-2.55849e-05	8.74847e-07	-5.21691e-05	-1.28876e-07	2.40332e-07	-7.76668e-06	1.42587e-05	0.00013977	5.72095e-05	2.36949e-05	0.000545499	-6.7934e-05	0.000427917	4.88414e-05	-1.70504e-07	1.50113e-05
-5.44843e-07	4.14778e-08	5.34717e-07	2.63926e-07	-1.52245e-07	2.745e-07	1.08632e-07	1.89975e-08	7.37615e-08	-1.33428e-09	-2.94238e-10	-2.50134e-07	1.06351e-06	5.19399e-07	1.67613e-09	3.04321e-09	2.3039e-07	-3.6051e-07	2.69423e-06	1.41279e-08	-2.68262e-07	1.78297e-07	1.07689e-05	8.41589e-07	6.04625e-07	7.3732e-07	4.94202e-08	-3.35745e-07	2.45751e-07	4.3619e-06	-1.89346e-07	2.95329e-07	9.71568e-07	8.12629e-07	-1.54779e-07	5.574e-08	3.47726e-07	-3.29942e-09	4.35901e-09	-3.70337e-08	4.91561e-08	4.2568e-07	1.0386e-07	-1.74203e-09	4.68952e-06	-1.3958e-06	-9.23415e-07	1.53462e-06	3.07737e-09	-2.31059e-08
-1.46851e-06	4.63018e-08	3.16783e-09	1.2854e-07	-1.70134e-08	-8.49445e-08	-1.26299e-07	-1.00239e-08	9.60685e-08	5.78574e-09	1.37946e-09	3.01755e-08	1.33479e-07	-8.91517e-08	3.35471e-10	-1.8995e-10	-1.48179e-07	2.93194e-07	1.92051e-07	-2.41769e-09	9.79764e-08	2.89986e-07	5.21243e-07	1.93969e-07	-5.57832e-07	2.48122e-08	-2.9857e-08	2.51726e-07	5.12489e-09	1.70172e-06	-3.88169e-07	2.43878e-07	-2.86436e-07	1.49008e-07	8.09772e-08	1.22852e-09	-1.19549e-07	-9.31858e-10	3.3433e-09	-4.5892e-09	-9.37769e-09	-1.18524e-06	-1.46038e-07	-3.24539e-08	2.55014e-06	-1.03513e-06	-3.33573e-07	4.44703e-07	5.00362e-10	-1.72188e-08
-1.2059e-06	-2.25649e-07	7.23268e-07	1.8517e-08	-1.00388e-07	4.76858e-08	6.66296e-07	-1.58545e-08	-4.34386e-08	6.57581e-08	-1.13898e-09	2.88174e-08	3.84783e-06	7.77518e-07	1.44177e-09	3.27115e-09	-1.99753e-07	1.63322e-06	3.64901e-06	-1.49188e-08	-2.50522e-07	1.05525e-06	6.98889e-06	1.71239e-06	-6.7081e-08	5.55927e-07	6.4135e-07	1.47722e-06	2.60257e-06	4.21085e-06	1.80767e-09	1.85136e-07	-4.61135e-08	8.90378e-07	-2.58996e-07	5.60285e-08	-2.4445e-07	1.74084e-09	-1.53255e-09	6.22837e-08	-2.36591e-08	1.74892e-06	3.73928e-07	-3.79901e-08	4.14836e-06	8.28285e-08	4.445e-06	2.4006e-06	7.68703e-09	9.86049e-09
-3.44142e-05	-1.14284e-05	-6.49157e-07	1.05017e-05	1.75295e-06	1.07088e-05	6.98449e-05	1.22086e-06	-7.48197e-07	-7.16377e-08	-4.06677e-09	2.10397e-05	9.79709e-05	2.11949e-05	-1.13606e-07	2.47551e-07	-1.45666e-05	-5.65565e-06	0.000429757	7.72296e-06	9.84684e-05	4.12828e-05	0.000240187	0.000111447	0.000122069	6.79762e-06	4.85302e-06	-1.35047e-05	2.46302e-05	1.39437e-05	3.53695e-05	-1.07574e-05	4.43361e-05	1.29467e-05	2.40392e-06	6.54391e-07	6.81541e-06	7.40975e-08	-1.78391e-07	-3.14298e-08	3.45017e-06	3.54791e-05	8.44326e-05	-4.99714e-07	-2.76694e-05	2.15637e-05	-3.49506e-05	0.000149572	8.28657e-08	5.24715e-07
4.16489e-07	4.89794e-10	6.02274e-08	-1.24514e-08	1.11264e-07	2.33577e-08	1.97276e-08	-2.27718e-09	4.8484e-09	7.66186e-10	7.78662e-10	-1.37634e-09	-7.35407e-08	2.01333e-07	2.65108e-10	-8.64913e-11	-4.05054e-08	-1.03934e-08	2.74746e-07	-4.49143e-09	1.45224e-08	8.45565e-08	-1.10534e-08	1.75336e-07	-1.17533e-07	6.47347e-08	6.67163e-08	2.5261e-07	-1.17873e-07	1.13832e-06	1.83219e-07	2.07881e-08	-2.16448e-07	2.66307e-08	9.13748e-08	-1.13243e-09	-7.33336e-08	1.61833e-09	1.02531e-09	1.40958e-08	-2.99045e-09	5.36414e-07	2.5578e-08	-8.71821e-09	5.69901e-07	-1.27263e-07	4.44967e-08	3.79866e-08	3.99581e-10	6.22403e-09
3.95188e-05	1.28733e-05	3.78608e-06	8.5261e-06	-1.47105e-06	2.18186e-05	7.22469e-06	2.45035e-07	5.38963e-06	1.23629e-07	-1.34318e-08	2.80983e-06	3.98062e-05	-2.8353e-06	-2.80306e-08	3.44009e-08	-4.56384e-06	-3.69759e-06	3.88812e-05	6.20458e-07	-3.76286e-06	2.59304e-05	0.000128959	2.59722e-05	4.32843e-05	4.20412e-06	-7.26064e-07	1.74896e-06	2.27344e-05	6.17271e-06	3.32408e-06	1.23214e-05	8.56178e-05	6.11512e-07	-1.03907e-06	2.02105e-07	5.47029e-06	1.17313e-09	4.23046e-08	-3.6039e-07	4.13936e-06	2.91943e-05	2.06429e-05	4.16956e-06	-2.54399e-06	-1.15208e-05	-4.41817e-06	2.13894e-05	4.2571e-08	-1.67241e-08
9.14715e-05	1.20908e-06	4.94522e-05	-2.49093e-05	-9.25821e-06	-6.53773e-06	3.68252e-05	-1.11668e-06	1.95721e-06	-5.21803e-08	-2.44456e-08	8.71231e-06	0.000102651	7.72414e-05	-8.18836e-08	-5.84319e-08	5.62903e-07	1.14049e-05	0.000247834	6.13482e-07	6.34762e-05	-5.78517e-05	0.000173496	0.00016932	-3.18908e-05	2.17773e-05	4.85083e-07	-5.05117e-06	4.14429e-05	0.000442995	4.70029e-05	2.3963e-05	3.73546e-05	3.77244e-05	-4.17283e-06	7.14523e-07	-2.23083e-05	3.82961e-07	-1.59229e-07	3.82103e-07	1.77046e-06	2.78078e-05	7.24293e-05	-1.52995e-06	0.000508684	0.000426787	-2.14816e-05	0.000175718	8.17519e-08	5.28108e-07
-7.02113e-05	-1.19537e-05	-1.33816e-05	-2.21389e-05	1.06752e-05	-4.20553e-06	4.44471e-05	-5.21288e-07	-2.49524e-06	1.3278e-05	-7.65208e-08	8.56724e-05	0.000202988	3.47604e-06	2.96735e-07	1.06843e-07	-1.26698e-05	0.000447552	-1.05131e-05	-2.00077e-06	-1.00412e-06	7.27625e-05	1.73888e-05	-4.24172e-05	-3.59566e-05	4.39942e-05	4.87746e-05	0.00019294	0.000403967	0.000253997	-2.32839e-05	2.78263e-05	6.39781e-05	-2.16861e-06	-1.44204e-05	-2.67759e-07	-1.3492e-05	-1.03191e-07	-2.5654e-07	1.71711e-05	-6.14226e-07	0.00012088	8.35464e-05	1.19633e-06	1.15046e-06	-4.04054e-05	0.000423998	-3.60168e-05	1.85604e-06	-5.00782e-07
4.01449e-06	1.16904e-06	-2.31035e-07	-1.03128e-06	4.73324e-07	8.9581e-07	1.29973e-06	-3.41599e-08	2.25257e-07	4.25052e-07	-3.89947e-09	3.48081e-06	7.77635e-06	-4.51236e-07	8.15674e-09	7.78067e-10	1.16504e-06	1.47291e-05	1.28119e-06	-6.68963e-08	5.03664e-07	1.88659e-06	5.5991e-06	-2.35404e-06	-1.5481e-07	1.91894e-06	1.81997e-06	5.84971e-06	1.339e-05	7.46657e-06	-1.5785e-06	2.85129e-06	4.65219e-06	-3.44935e-07	-3.03406e-07	-1.03787e-08	-6.1268e-07	-2.22502e-09	-9.79296e-09	6.07529e-07	2.30736e-07	1.68246e-06	3.42007e-06	3.01943e-07	-4.45248e-07	-1.23794e-06	1.23368e-05	-1.69842e-06	6.32521e-08	-3.19126e-08
0.00325484	-8.49787e-07	5.72659e-05	0.000152472	6.22e-06	-1.67756e-05	0.000151019	6.64012e-06	3.3573e-06	-8.28896e-07	-1.00278e-07	-1.44052e-05	2.34447e-05	1.34755e-05	2.33601e-07	-5.63368e-08	-3.70172e-05	-1.82597e-05	0.000660093	1.85655e-06	2.43578e-05	5.52487e-05	8.0001e-06	0.000165706	-5.849e-06	4.42228e-06	-1.57258e-06	-1.36671e-05	4.87968e-05	0.000135555	8.11234e-05	2.91387e-05	0.000827828	2.59091e-05	4.82307e-05	4.06487e-06	0.000365333	1.7009e-07	-4.92098e-07	4.52688e-06	1.6938e-06	1.07679e-05	0.000159487	3.37489e-05	-0.000129602	0.000115649	8.41799e-05	0.000146041	-4.66016e-08	3.91791e-06
0.000201257	0.000162605	-0.000127055	0.000338016	-5.4702e-05	0.000106155	0.00049131	2.55194e-05	-1.73867e-06	1.83006e-05	-5.88636e-07	0.000408745	0.000605166	-0.000152846	9.21095e-08	-1.04153e-06	-0.000309082	0.000537956	0.000668142	-1.3566e-05	0.000186847	-5.09654e-05	0.00067413	-0.00011148	0.000637801	-1.33849e-05	9.74041e-05	0.00146843	0.000414953	-2.40432e-05	0.000968538	0.000232929	0.00155436	-2.82792e-05	-0.000172932	5.21682e-06	0.000322936	-7.24681e-07	-2.87179e-06	1.61077e-05	6.77671e-05	0.000597154	0.000553818	-1.52925e-05	0.000100888	0.00965199	0.00125824	-0.00065368	2.78687e-06	9.30683e-06
-6.38187e-05	5.91978e-05	0.000225669	-8.90188e-05	-2.64626e-05	-2.04379e-05	0.000921567	-1.49555e-06	1.02959e-05	1.87734e-05	-5.38481e-07	7.06265e-05	0.00250495	0.000340865	2.1564e-08	-6.56727e-07	0.000234143	0.000622817	0.00373249	1.35431e-05	0.000196948	0.000130894	0.0026623	0.00222344	0.000219706	0.000102145	0.000108617	-0.000101279	0.00150991	0.000410249	0.000685334	-6.08946e-05	0.00116644	0.000289323	8.77344e-05	1.40905e-05	-7.47115e-05	-2.18231e-07	-1.08443e-06	8.83349e-06	1.56685e-05	-0.000405651	0.00133719	1.56034e-05	0.0025068	0.000980848	0.000349836	0.00190389	1.92928e-06	1.76175e-05
0.000281962	3.62343e-05	0.000555543	-0.000213186	-3.8806e-05	0.000180204	0.000631584	-3.61616e-06	1.46069e-05	-1.00985e-06	-1.60553e-07	2.95244e-05	0.00213572	4.69646e-05	-5.77253e-07	5.08727e-07	-5.5168e-05	-0.000145839	0.00313262	4.56609e-05	9.75453e-05	0.000176305	0.00249337	0.0015003	0.000743685	5.35238e-05	-2.17978e-05	-0.00017902	0.0011113	5.62126e-05	0.000553355	-1.99156e-05	0.0001214	0.000151791	4.3407e-05	9.91854e-06	-0.000118456	-7.51634e-07	8.98874e-07	-1.10156e-05	2.71147e-05	0.00129248	0.00109676	8.71843e-06	0.000438455	0.00191817	-0.000292059	0.00157213	1.27976e-07	7.757e-07
[truncated: 46 more columns]
