# Supplementary material for: Cancer classification: Mutual information, target network and strategies of therapy
Source: J Clin Bioinforma. 2012 Oct 2;2:16. doi: 10.1186/2043-9113-2-16 (PMC3524788; doi:10.1186/2043-9113-2-16)
Supplement: Additional file 6 — 18655 Grade2 MI. An MS Office Excel file which contains a matrix of the pairwise MI values of 96 biomarkers of grade2 samples. [file 2043-9113-2-16-S6.xlsx]

## Sheet: Sheet1
0.0469397	0.000990282	0.0014207	0.00235831	-4.11559e-05	-0.000108143	5.31258e-05	8.49988e-06	4.92817e-05	6.03683e-05	1.01851e-05	7.02978e-05	-0.000562033	0.000369289	1.20995e-05	1.34392e-06	0.000190641	0.00031843	0.00105061	4.54893e-05	0.000260903	0.000383217	0.000527337	-0.000217349	-4.4343e-05	0.00041614	-6.68735e-05	0.000568996	0.000857761	0.00298011	-0.000619547	0.00089842	0.00502474	-6.75792e-06	4.7268e-06	-9.11036e-06	0.000709838	9.59951e-06	2.68402e-05	-1.10186e-05	1.91531e-05	0.00138023	-4.49983e-05	0.000484944	0.00126702	0.000473271	0.0037313	0.000954166	-6.6251e-07	0.00207793
0.000990282	0.00132224	0.000160512	7.96586e-05	-3.0804e-06	2.00517e-06	2.49016e-05	-2.95789e-06	4.89594e-05	1.36953e-06	-5.05053e-09	0.000124859	3.65033e-05	9.4441e-05	6.25756e-07	2.1655e-07	0.000126372	0.000105446	0.000290392	-2.92638e-06	2.60253e-05	-1.95178e-05	7.21332e-05	0.000214407	0.000461349	5.42501e-05	4.11837e-05	0.000181991	0.000285551	0.000536864	8.82526e-05	0.000204941	0.000102658	8.30703e-07	6.28137e-05	-6.08839e-07	4.55571e-05	-1.99432e-08	6.46613e-07	4.07404e-06	5.72968e-07	0.000186048	5.55567e-05	-6.53823e-05	-6.98604e-05	3.79898e-05	5.67211e-06	0.000757189	-1.42047e-07	-4.56259e-05
0.0014207	0.000160512	0.0021215	-4.14932e-05	3.69631e-05	0.000116988	5.34888e-05	2.60062e-06	8.42908e-06	4.00325e-05	3.85022e-06	0.000266973	0.000340744	0.000147815	7.53552e-06	1.23432e-06	0.000155856	1.95931e-05	0.000579745	7.16562e-06	1.89833e-05	0.000245574	-4.35717e-05	0.000461948	0.000213887	8.49952e-05	2.90137e-06	0.000178398	0.00148607	0.00150106	0.000738495	3.0273e-05	-7.78153e-05	1.57655e-05	3.20226e-05	5.45251e-06	1.80773e-05	1.09206e-06	1.37447e-05	-2.57988e-06	6.49643e-06	0.000881427	0.000156856	3.05683e-05	0.000121837	0.000279916	0.000551326	0.00108063	1.77714e-07	0.000534899
0.00235831	7.96586e-05	-4.14932e-05	0.0065649	8.42277e-06	-1.587e-05	0.000242199	4.61642e-06	0.000109833	-2.536e-06	-5.01823e-07	-0.000110746	9.88841e-05	-7.36244e-05	-1.01811e-06	-3.84742e-07	-8.64952e-05	0.000234437	0.000552933	-1.93453e-05	5.17268e-06	0.000251982	7.39854e-05	4.81763e-05	0.000346332	5.44184e-05	-4.87983e-05	-0.000133056	-0.000194131	0.000822547	0.000255534	0.000201203	0.00181668	4.42837e-06	7.28514e-05	1.43088e-05	0.000383434	-3.12161e-07	-1.96161e-06	-5.80465e-06	2.20511e-07	-0.000418772	6.46907e-06	-0.000111085	0.00131301	8.75043e-05	-0.000266314	-0.000195702	-2.42133e-07	-8.2889e-05
-4.11559e-05	-3.0804e-06	3.69631e-05	8.42277e-06	9.19512e-05	4.25023e-05	9.74319e-06	9.68349e-07	2.54586e-06	-2.88452e-07	1.35413e-07	2.585e-05	8.54373e-05	1.96021e-05	1.45947e-07	1.08252e-08	2.40135e-05	2.55443e-05	5.3791e-05	-3.30168e-06	3.35321e-05	2.11623e-05	-7.39408e-06	1.16533e-05	0.000103626	4.80679e-06	-9.02685e-06	-5.10847e-06	0.00011227	0.00012219	-4.09185e-05	-6.73416e-07	-1.58347e-05	-8.39031e-07	3.35816e-06	8.47306e-07	1.05059e-05	1.28455e-07	-1.09934e-07	2.01279e-06	1.80051e-07	9.56624e-05	4.14309e-05	3.16621e-05	0.000107162	8.447e-05	0.000168706	1.53671e-05	-5.30023e-08	-6.64066e-05
-0.000108143	2.00517e-06	0.000116988	-1.587e-05	4.25023e-05	0.000239582	2.44154e-05	3.82007e-06	1.7436e-05	1.3585e-06	2.85331e-07	9.28785e-05	0.000431994	0.000112515	-2.28099e-07	-1.50143e-07	7.28908e-05	1.76568e-05	-7.22339e-05	-1.13234e-06	-8.49215e-06	0.000110216	-1.33842e-05	-6.21923e-05	7.0063e-05	1.82974e-05	4.01266e-07	-3.77838e-05	0.000347616	0.000554422	-9.91199e-05	3.30778e-06	-3.27815e-05	6.35325e-06	3.49838e-05	5.6767e-06	7.80666e-06	-5.83426e-08	-3.00427e-07	2.513e-06	-1.15336e-06	0.000351654	8.32014e-05	8.84575e-05	0.000143232	8.6883e-05	0.000171691	7.86505e-05	-5.47553e-08	-6.84417e-05
5.31258e-05	2.49016e-05	5.34888e-05	0.000242199	9.74319e-06	2.44154e-05	0.000255085	-7.8087e-07	6.97136e-06	2.08044e-06	1.44814e-07	1.68288e-05	0.000292332	2.94901e-05	2.08474e-07	1.17017e-07	6.44725e-06	9.37163e-06	0.00060614	-3.71067e-06	7.31724e-07	-3.09493e-05	-1.99752e-05	4.84199e-05	8.50444e-05	-4.69952e-06	-2.34091e-06	-3.45231e-05	0.000193032	0.000270297	0.000119376	4.80375e-05	8.5856e-05	4.41707e-06	1.73172e-05	3.52078e-06	-1.00221e-05	-1.40973e-07	4.66014e-07	-3.09025e-06	-4.63669e-07	0.000378609	0.00019441	1.0959e-06	9.32758e-05	0.000251374	0.000118809	0.000219964	-3.67573e-08	4.94234e-05
8.49988e-06	-2.95789e-06	2.60062e-06	4.61642e-06	9.68349e-07	3.82007e-06	-7.8087e-07	3.5487e-06	-4.29514e-07	-8.03663e-08	-1.97637e-09	7.24498e-07	6.75183e-06	-1.49674e-07	5.16834e-08	-7.73872e-09	-1.76329e-06	5.41281e-06	-5.57476e-06	-3.59798e-07	-2.65352e-07	9.09821e-06	-1.21665e-06	1.20632e-05	1.6753e-06	-5.94544e-07	3.19926e-06	1.56594e-05	4.83665e-06	-2.82966e-06	-7.21296e-06	2.15444e-06	3.94571e-06	1.30819e-06	-1.02015e-06	2.6666e-07	-6.08707e-07	3.28579e-08	-4.35313e-08	5.40689e-07	2.10806e-08	1.74621e-05	-1.65075e-07	0.000102522	1.32559e-05	9.60261e-05	-3.15821e-06	3.25059e-06	-6.58912e-09	-7.59023e-06
4.92817e-05	4.89594e-05	8.42908e-06	0.000109833	2.54586e-06	1.7436e-05	6.97136e-06	-4.29514e-07	0.000111823	2.83885e-07	5.42765e-07	-2.22356e-07	5.33517e-05	3.81766e-05	6.32022e-07	-7.17726e-08	-4.71131e-07	1.3885e-05	5.91823e-05	3.83514e-06	1.36984e-06	2.23518e-05	5.89434e-06	5.3298e-05	-2.56058e-05	3.79995e-06	-5.85105e-06	-2.4925e-05	2.92958e-05	6.25548e-05	8.98858e-05	0.000113388	3.06255e-05	2.63686e-06	-4.94132e-06	7.16677e-07	1.62104e-05	-9.10994e-08	1.65071e-07	-2.32334e-06	7.89326e-07	0.000136512	-3.02243e-06	-5.24024e-06	0.000181242	-2.61142e-05	1.3283e-05	-6.72952e-07	1.39314e-08	3.31345e-05
6.03683e-05	1.36953e-06	4.00325e-05	-2.536e-06	-2.88452e-07	1.3585e-06	2.08044e-06	-8.03663e-08	2.83885e-07	5.3178e-06	1.97479e-07	3.53083e-06	1.89389e-06	1.39108e-05	3.72179e-07	9.42848e-08	3.38865e-07	-2.69793e-07	1.79927e-05	1.04419e-07	1.02304e-06	8.81886e-06	-8.48743e-07	2.06519e-06	-9.58903e-06	1.75779e-06	6.45204e-07	5.74331e-06	3.55392e-05	2.08862e-05	-9.14611e-06	1.71496e-06	-2.52887e-06	6.94787e-07	-3.27671e-07	-2.73918e-08	-1.76434e-07	1.1278e-07	8.25096e-07	-7.08269e-09	6.42014e-08	4.80483e-05	-5.37827e-07	-4.29526e-06	8.11188e-06	-3.74755e-06	2.04299e-05	3.2938e-05	-7.0019e-09	-1.0029e-05
1.01851e-05	-5.05053e-09	3.85022e-06	-5.01823e-07	1.35413e-07	2.85331e-07	1.44814e-07	-1.97637e-09	5.42765e-07	1.97479e-07	4.73053e-08	4.42662e-07	1.15552e-06	1.1882e-06	4.07589e-08	6.78767e-09	9.88233e-08	1.82073e-07	2.01091e-06	1.54793e-07	1.46006e-07	1.47801e-06	-1.85884e-07	9.6002e-07	-1.16834e-07	8.34902e-08	5.72259e-08	-4.68426e-07	4.30377e-06	3.59144e-06	-6.1135e-07	1.30904e-07	-1.30097e-06	8.32448e-08	-1.06808e-07	7.29134e-09	-6.26827e-10	4.45707e-09	7.62112e-08	-4.28604e-08	1.67845e-08	3.79979e-06	5.97261e-07	1.11129e-07	1.249e-06	-8.69807e-07	2.26272e-06	3.99663e-06	6.30904e-10	-7.76638e-07
7.02978e-05	0.000124859	0.000266973	-0.000110746	2.585e-05	9.28785e-05	1.68288e-05	7.24498e-07	-2.22356e-07	3.53083e-06	4.42662e-07	0.00118406	0.000990818	8.73728e-05	3.43432e-07	7.89609e-07	8.17043e-05	0.000205642	0.00025711	4.82872e-05	5.57091e-05	-3.11263e-06	-3.09322e-05	0.000530376	4.6111e-05	6.53133e-05	5.8866e-05	-7.3066e-05	0.00169078	0.000343875	-8.77864e-05	-2.10599e-05	-8.00955e-05	1.80151e-05	8.08263e-05	3.05394e-06	-9.32916e-07	3.06797e-07	1.11175e-06	-2.1245e-06	6.29252e-06	0.000318215	0.000103206	-0.000130028	0.000212085	-2.32773e-05	0.000114971	0.000483361	1.52251e-06	-0.000128947
-0.000562033	3.65033e-05	0.000340744	9.88841e-05	8.54373e-05	0.000431994	0.000292332	6.75183e-06	5.33517e-05	1.89389e-06	1.15552e-06	0.000990818	0.00913606	-8.4683e-05	-1.26305e-06	-9.25706e-07	-8.82467e-06	0.000192292	0.00283001	-2.27597e-05	0.000199203	0.000451113	0.000499017	0.00125761	-2.52599e-05	3.1858e-05	-4.66375e-05	-0.000381993	0.00360838	0.00162561	-0.000477273	0.000126171	0.000107215	5.67218e-05	0.000274316	1.94299e-05	7.51243e-05	1.44726e-06	1.03004e-06	-1.37286e-06	3.24111e-06	0.00208597	0.00104137	-0.000198086	0.000559431	0.000902225	0.00182392	0.00186489	-8.19663e-07	-0.000507565
0.000369289	9.4441e-05	0.000147815	-7.36244e-05	1.96021e-05	0.000112515	2.94901e-05	-1.49674e-07	3.81766e-05	1.39108e-05	1.1882e-06	8.73728e-05	-8.4683e-05	0.00139688	3.8688e-06	1.32573e-06	-3.89447e-05	2.31096e-05	0.000342641	3.03774e-05	0.000136653	-2.00549e-05	3.23042e-05	0.000267678	9.74071e-05	5.2921e-05	8.42092e-05	0.000299961	0.000214209	0.000237659	0.000246996	0.000111804	3.12267e-05	8.92636e-06	6.64394e-05	1.39993e-06	-1.02093e-05	6.53467e-08	2.61272e-06	4.55872e-06	2.92302e-06	0.000468253	-1.81984e-05	-7.91129e-05	0.000316417	-0.000236051	-7.11424e-05	0.000153882	5.38751e-07	-0.000215583
1.20995e-05	6.25756e-07	7.53552e-06	-1.01811e-06	1.45947e-07	-2.28099e-07	2.08474e-07	5.16834e-08	6.32022e-07	3.72179e-07	4.07589e-08	3.43432e-07	-1.26305e-06	3.8688e-06	3.00243e-07	1.17551e-08	-3.1939e-07	-4.37284e-07	9.57227e-07	-6.27173e-08	4.99623e-06	2.37979e-06	-2.82557e-07	1.3286e-06	-2.01874e-06	2.46178e-07	-3.11186e-07	-8.01499e-07	6.40604e-06	3.02432e-06	2.81406e-06	2.25184e-06	-8.2559e-07	1.8167e-07	6.55861e-08	1.74716e-08	4.35616e-07	2.76508e-08	1.49446e-07	1.02759e-07	1.53962e-08	7.09299e-06	-3.57155e-07	9.41496e-07	7.67016e-07	-1.43575e-06	6.44424e-06	6.90363e-06	-6.51044e-10	7.2869e-08
1.34392e-06	2.1655e-07	1.23432e-06	-3.84742e-07	1.08252e-08	-1.50143e-07	1.17017e-07	-7.73872e-09	-7.17726e-08	9.42848e-08	6.78767e-09	7.89609e-07	-9.25706e-07	1.32573e-06	1.17551e-08	1.2364e-07	1.88156e-06	-1.80806e-08	3.36841e-06	1.2505e-06	3.20366e-07	-5.07067e-09	-2.65474e-07	2.56866e-06	2.05031e-06	1.8485e-07	1.45308e-07	-4.83474e-07	2.2699e-06	-7.87299e-07	-1.37463e-06	-3.38565e-07	-1.04928e-06	-4.64243e-09	3.13703e-07	-1.28785e-08	1.93885e-08	1.58345e-08	4.05218e-08	4.07167e-07	6.00618e-08	5.91366e-07	5.22079e-07	-1.80829e-08	4.50993e-07	-5.96526e-07	-7.10803e-07	2.12719e-06	2.32209e-08	-8.76719e-07
0.000190641	0.000126372	0.000155856	-8.64952e-05	2.40135e-05	7.28908e-05	6.44725e-06	-1.76329e-06	-4.71131e-07	3.38865e-07	9.88233e-08	8.17043e-05	-8.82467e-06	-3.89447e-05	-3.1939e-07	1.88156e-06	0.00144761	-1.18661e-05	0.000188502	4.74156e-05	-1.01423e-05	2.79959e-05	3.6323e-05	0.000114451	0.000278745	1.56591e-06	-1.18851e-05	-2.13461e-06	0.000336778	8.57585e-05	-0.000408243	-5.41811e-05	-2.75891e-05	-1.26509e-06	0.000108466	1.04049e-06	2.68138e-05	-3.75127e-07	2.73128e-07	5.68451e-07	4.03189e-07	9.31437e-05	0.000125957	-3.16633e-05	-3.39354e-06	-7.58985e-05	-0.000173549	0.000412408	8.08601e-07	-0.000175371
0.00031843	0.000105446	1.95931e-05	0.000234437	2.55443e-05	1.76568e-05	9.37163e-06	5.41281e-06	1.3885e-05	-2.69793e-07	1.82073e-07	0.000205642	0.000192292	2.31096e-05	-4.37284e-07	-1.80806e-08	-1.18661e-05	0.00110694	-5.03841e-05	7.0676e-06	5.58605e-06	0.000118821	-3.02697e-05	8.90649e-05	2.25348e-05	7.50617e-06	8.29527e-05	4.39461e-05	0.000645094	0.00018392	8.92819e-05	3.64485e-05	0.000277854	2.72673e-06	5.50248e-05	2.81771e-07	7.23027e-05	-8.5121e-08	-7.26699e-07	-1.62487e-06	1.11456e-06	0.000108669	3.32352e-05	0.000227643	0.000647586	0.000315058	0.000117922	0.000256022	2.72711e-07	-0.00011036
0.00105061	0.000290392	0.000579745	0.000552933	5.3791e-05	-7.22339e-05	0.00060614	-5.57476e-06	5.91823e-05	1.79927e-05	2.01091e-06	0.00025711	0.00283001	0.000342641	9.57227e-07	3.36841e-06	0.000188502	-5.03841e-05	0.0146004	5.02516e-05	-5.33472e-05	-5.78988e-05	0.000132511	0.00299376	0.00172107	-1.31417e-05	8.52116e-05	0.000409113	0.00166253	0.000308793	0.00121651	-2.24967e-05	0.000164986	8.14653e-05	6.11611e-06	-5.87291e-07	-8.53649e-06	2.02553e-06	7.6258e-06	-2.05564e-05	6.87278e-06	0.000833392	0.00137068	-0.000225614	0.000133915	0.00195115	0.000208015	0.0037846	4.62562e-07	0.000998131
4.54893e-05	-2.92638e-06	7.16562e-06	-1.93453e-05	-3.30168e-06	-1.13234e-06	-3.71067e-06	-3.59798e-07	3.83514e-06	1.04419e-07	1.54793e-07	4.82872e-05	-2.27597e-05	3.03774e-05	-6.27173e-08	1.2505e-06	4.74156e-05	7.0676e-06	5.02516e-05	4.08024e-05	1.08193e-05	-1.41459e-05	-6.57307e-06	9.83353e-05	1.67914e-06	1.29841e-05	7.41308e-06	4.27494e-06	5.25861e-05	-2.35458e-05	-4.21279e-06	-1.20005e-06	-3.70447e-05	1.9771e-07	6.68372e-06	-5.99635e-08	-1.42134e-06	3.16929e-08	-7.34349e-08	2.51056e-06	2.26567e-06	-2.97791e-05	8.36441e-07	-8.77873e-06	4.05392e-05	-3.93853e-05	-4.04703e-05	-4.2984e-06	7.14522e-07	-1.31554e-05
0.000260903	2.60253e-05	1.89833e-05	5.17268e-06	3.35321e-05	-8.49215e-06	7.31724e-07	-2.65352e-07	1.36984e-06	1.02304e-06	1.46006e-07	5.57091e-05	0.000199203	0.000136653	4.99623e-06	3.20366e-07	-1.01423e-05	5.58605e-06	-5.33472e-05	1.08193e-05	0.000596073	7.15232e-05	0.000227252	-7.44452e-06	-8.64006e-05	1.45337e-05	-1.26664e-05	-9.75281e-05	0.000172286	3.96037e-05	-5.78159e-05	6.75653e-05	0.00013572	-2.11745e-06	-5.51311e-06	-6.04961e-07	1.34598e-05	8.05969e-07	1.14436e-06	7.06714e-06	1.41889e-06	0.000155092	-2.59771e-05	1.86922e-05	5.00324e-05	0.000112431	0.000186067	6.42006e-05	3.47244e-07	-6.57795e-05
0.000383217	-1.95178e-05	0.000245574	0.000251982	2.11623e-05	0.000110216	-3.09493e-05	9.09821e-06	2.23518e-05	8.81886e-06	1.47801e-06	-3.11263e-06	0.000451113	-2.00549e-05	2.37979e-06	-5.07067e-09	2.79959e-05	0.000118821	-5.78988e-05	-1.41459e-05	7.15232e-05	0.00225286	0.000200188	-0.000156717	0.000222466	1.96634e-05	1.23168e-05	1.73943e-05	0.000311198	0.000334547	-0.000318553	8.30059e-05	4.75979e-05	1.5582e-06	0.000107895	8.20069e-07	0.000189448	1.52965e-07	4.35894e-06	-5.0567e-06	4.70496e-06	0.000446133	0.000139286	0.000593609	0.000140428	0.00129385	0.000820271	0.000458389	-1.0722e-07	-0.00030887
0.000527337	7.21332e-05	-4.35717e-05	7.39854e-05	-7.39408e-06	-1.33842e-05	-1.99752e-05	-1.21665e-06	5.89434e-06	-8.48743e-07	-1.85884e-07	-3.09322e-05	0.000499017	3.23042e-05	-2.82557e-07	-2.65474e-07	3.6323e-05	-3.02697e-05	0.000132511	-6.57307e-06	0.000227252	0.000200188	0.00132458	-2.14827e-05	-8.41939e-05	0.000100177	-1.76047e-05	3.92772e-05	-9.49855e-05	0.000294373	-0.000176752	4.64264e-05	0.000303481	7.0438e-06	1.52833e-05	-4.98344e-07	9.44433e-06	1.51045e-07	1.49263e-06	4.41217e-06	-1.4148e-06	-0.000175907	4.40923e-05	-3.3999e-05	-4.47313e-05	0.000120091	0.000877729	0.000121844	-1.83631e-07	-5.69679e-06
-0.000217349	0.000214407	0.000461948	4.81763e-05	1.16533e-05	-6.21923e-05	4.84199e-05	1.20632e-05	5.3298e-05	2.06519e-06	9.6002e-07	0.000530376	0.00125761	0.000267678	1.3286e-06	2.56866e-06	0.000114451	8.90649e-05	0.00299376	9.83353e-05	-7.44452e-06	-0.000156717	-2.14827e-05	0.00548344	0.00100968	3.07871e-06	8.42594e-05	0.000113847	0.00155826	0.000275516	0.00163834	-1.11475e-05	-8.26853e-05	4.42858e-05	7.95471e-05	-1.26636e-06	7.87436e-06	1.00426e-06	4.08716e-07	-4.98223e-06	2.03571e-05	-4.96553e-05	0.000612462	-0.000137595	0.000265794	0.000119665	0.000186983	0.00160412	1.93973e-06	0.000369286
-4.4343e-05	0.000461349	0.000213887	0.000346332	0.000103626	7.0063e-05	8.50444e-05	1.6753e-06	-2.56058e-05	-9.58903e-06	-1.16834e-07	4.6111e-05	-2.52599e-05	9.74071e-05	-2.01874e-06	2.05031e-06	0.000278745	2.25348e-05	0.00172107	1.67914e-06	-8.64006e-05	0.000222466	-8.41939e-05	0.00100968	0.00739989	-1.28556e-07	-2.99166e-05	0.000397441	6.12031e-05	0.000864331	0.000362253	-0.00012485	-0.000322685	1.80913e-05	0.000169111	2.51679e-06	1.80691e-06	-4.75303e-07	-2.30308e-06	3.41847e-05	-1.97072e-06	0.000969665	0.000459835	0.000207069	0.000113738	0.000141929	0.00012523	0.00145569	1.59727e-07	0.000385172
0.00041614	5.42501e-05	8.49952e-05	5.44184e-05	4.80679e-06	1.82974e-05	-4.69952e-06	-5.94544e-07	3.79995e-06	1.75779e-06	8.34902e-08	6.53133e-05	3.1858e-05	5.2921e-05	2.46178e-07	1.8485e-07	1.56591e-06	7.50617e-06	-1.31417e-05	1.29841e-05	1.45337e-05	1.96634e-05	0.000100177	3.07871e-06	-1.28556e-07	0.000102991	2.95109e-06	7.36001e-05	8.23118e-05	0.000314111	-3.64082e-06	4.78278e-05	7.21152e-05	3.47262e-06	5.07504e-06	4.72489e-07	1.3634e-05	7.37348e-07	1.63148e-07	3.3804e-06	2.09864e-06	3.23461e-05	7.74258e-07	-4.0349e-06	0.000122284	-3.86308e-05	9.64623e-05	-7.14764e-07	3.84129e-07	-5.42691e-06
-6.68735e-05	4.11837e-05	2.90137e-06	-4.87983e-05	-9.02685e-06	4.01266e-07	-2.34091e-06	3.19926e-06	-5.85105e-06	6.45204e-07	5.72259e-08	5.8866e-05	-4.66375e-05	8.42092e-05	-3.11186e-07	1.45308e-07	-1.18851e-05	8.29527e-05	8.52116e-05	7.41308e-06	-1.26664e-05	1.23168e-05	-1.76047e-05	8.42594e-05	-2.99166e-05	2.95109e-06	0.000301496	9.00025e-05	9.38957e-05	-3.02734e-05	-8.03978e-06	-4.13403e-06	4.74389e-05	2.46472e-06	6.53831e-06	3.18162e-06	-1.05802e-05	-1.49646e-07	4.50818e-07	-3.3757e-06	5.3562e-07	-3.0565e-05	-2.01195e-05	0.000164825	4.33886e-05	5.1647e-05	-0.000106496	4.65774e-05	1.99768e-07	-8.71333e-05
0.000568996	0.000181991	0.000178398	-0.000133056	-5.10847e-06	-3.77838e-05	-3.45231e-05	1.56594e-05	-2.4925e-05	5.74331e-06	-4.68426e-07	-7.3066e-05	-0.000381993	0.000299961	-8.01499e-07	-4.83474e-07	-2.13461e-06	4.39461e-05	0.000409113	4.27494e-06	-9.75281e-05	1.73943e-05	3.92772e-05	0.000113847	0.000397441	7.36001e-05	9.00025e-05	0.00489922	-9.25181e-05	-0.000179504	0.000608533	0.000211376	0.000144753	-1.76397e-07	-2.57419e-05	1.37346e-06	5.43099e-06	-3.29326e-07	-1.45054e-06	-5.54547e-06	-6.77343e-07	0.000462311	-6.69216e-05	0.00092368	7.76062e-05	0.000575626	-0.000493999	0.000180881	1.12725e-08	0.000419657
0.000857761	0.000285551	0.00148607	-0.000194131	0.00011227	0.000347616	0.000193032	4.83665e-06	2.92958e-05	3.55392e-05	4.30377e-06	0.00169078	0.00360838	0.000214209	6.40604e-06	2.2699e-06	0.000336778	0.000645094	0.00166253	5.25861e-05	0.000172286	0.000311198	-9.49855e-05	0.00155826	6.12031e-05	8.23118e-05	9.38957e-05	-9.25181e-05	0.00776699	0.00157106	0.000446077	5.679e-05	-3.26964e-05	7.75425e-05	0.000237856	1.29338e-05	7.73587e-05	1.52648e-06	1.15462e-05	4.23409e-06	1.21812e-05	0.00170081	0.000972126	-0.000254968	0.000831652	0.00093018	0.00274946	0.00237009	1.15188e-06	-5.30303e-05
0.00298011	0.000536864	0.00150106	0.000822547	0.00012219	0.000554422	0.000270297	-2.82966e-06	6.25548e-05	2.08862e-05	3.59144e-06	0.000343875	0.00162561	0.000237659	3.02432e-06	-7.87299e-07	8.57585e-05	0.00018392	0.000308793	-2.35458e-05	3.96037e-05	0.000334547	0.000294373	0.000275516	0.000864331	0.000314111	-3.02734e-05	-0.000179504	0.00157106	0.0110608	0.000343007	0.000342758	0.000655909	-5.9826e-06	0.000171612	2.27978e-05	0.000115349	2.35658e-06	6.52604e-06	2.80962e-06	1.30056e-05	0.00243308	0.000557224	-6.50395e-05	0.00192339	0.000607735	0.00213576	0.00100471	-6.59123e-07	0.000579084
-0.000619547	8.82526e-05	0.000738495	0.000255534	-4.09185e-05	-9.91199e-05	0.000119376	-7.21296e-06	8.98858e-05	-9.14611e-06	-6.1135e-07	-8.77864e-05	-0.000477273	0.000246996	2.81406e-06	-1.37463e-06	-0.000408243	8.92819e-05	0.00121651	-4.21279e-06	-5.78159e-05	-0.000318553	-0.000176752	0.00163834	0.000362253	-3.64082e-06	-8.03978e-06	0.000608533	0.000446077	0.000343007	0.0532085	-0.000221202	0.000607142	-1.7871e-05	1.5183e-05	9.97399e-08	0.000300782	-4.22989e-07	-1.80828e-06	-2.98517e-05	-1.41066e-05	0.0026855	0.000438954	0.000324333	-0.000155825	0.00292786	0.000219578	0.000201366	-4.04627e-07	0.00917856
0.00089842	0.000204941	3.0273e-05	0.000201203	-6.73416e-07	3.30778e-06	4.80375e-05	2.15444e-06	0.000113388	1.71496e-06	1.30904e-07	-2.10599e-05	0.000126171	0.000111804	2.25184e-06	-3.38565e-07	-5.41811e-05	3.64485e-05	-2.24967e-05	-1.20005e-06	6.75653e-05	8.30059e-05	4.64264e-05	-1.11475e-05	-0.00012485	4.78278e-05	-4.13403e-06	0.000211376	5.679e-05	0.000342758	-0.000221202	0.00148189	0.000514312	2.28305e-06	1.35457e-05	-1.11653e-06	2.90966e-05	-6.32511e-08	-6.05614e-07	-2.83742e-06	2.15396e-06	0.000257182	-3.33261e-05	6.75276e-05	0.000836153	8.56382e-05	0.000177253	-6.88051e-05	-1.61912e-07	-0.000120202
0.00502474	0.000102658	-7.78153e-05	0.00181668	-1.58347e-05	-3.27815e-05	8.5856e-05	3.94571e-06	3.06255e-05	-2.52887e-06	-1.30097e-06	-8.00955e-05	0.000107215	3.12267e-05	-8.2559e-07	-1.04928e-06	-2.75891e-05	0.000277854	0.000164986	-3.70447e-05	0.00013572	4.75979e-05	0.000303481	-8.26853e-05	-0.000322685	7.21152e-05	4.74389e-05	0.000144753	-3.26964e-05	0.000655909	0.000607142	0.000514312	0.0141486	9.58696e-06	6.11196e-05	3.88448e-07	6.14196e-05	4.75275e-06	-8.69127e-07	1.99809e-05	3.88201e-07	3.41741e-05	3.57045e-05	0.000245433	0.00107462	0.00247896	0.000379587	-0.000210492	-7.24258e-07	0.000204856
-6.75792e-06	8.30703e-07	1.57655e-05	4.42837e-06	-8.39031e-07	6.35325e-06	4.41707e-06	1.30819e-06	2.63686e-06	6.94787e-07	8.32448e-08	1.80151e-05	5.67218e-05	8.92636e-06	1.8167e-07	-4.64243e-09	-1.26509e-06	2.72673e-06	8.14653e-05	1.9771e-07	-2.11745e-06	1.5582e-06	7.0438e-06	4.42858e-05	1.80913e-05	3.47262e-06	2.46472e-06	-1.76397e-07	7.75425e-05	-5.9826e-06	-1.7871e-05	2.28305e-06	9.58696e-06	2.02277e-05	-3.14688e-06	1.00352e-06	-1.59337e-06	8.62015e-08	4.15241e-08	-4.2155e-07	-1.14344e-07	1.26205e-05	2.4088e-05	-9.80233e-07	5.14585e-05	4.81405e-05	5.85353e-05	7.05695e-05	-2.46483e-09	7.72621e-06
4.7268e-06	6.28137e-05	3.20226e-05	7.28514e-05	3.35816e-06	3.49838e-05	1.73172e-05	-1.02015e-06	-4.94132e-06	-3.27671e-07	-1.06808e-07	8.08263e-05	0.000274316	6.64394e-05	6.55861e-08	3.13703e-07	0.000108466	5.50248e-05	6.11611e-06	6.68372e-06	-5.51311e-06	0.000107895	1.52833e-05	7.95471e-05	0.000169111	5.07504e-06	6.53831e-06	-2.57419e-05	0.000237856	0.000171612	1.5183e-05	1.35457e-05	6.11196e-05	-3.14688e-06	0.000496395	1.49024e-06	5.75658e-05	9.38344e-07	-6.09394e-07	6.77541e-06	1.91549e-06	-4.97956e-05	3.38539e-05	-3.68e-05	2.96028e-05	-1.5861e-05	0.000130529	0.000193661	1.69579e-07	-0.000106495
-9.11036e-06	-6.08839e-07	5.45251e-06	1.43088e-05	8.47306e-07	5.6767e-06	3.52078e-06	2.6666e-07	7.16677e-07	-2.73918e-08	7.29134e-09	3.05394e-06	1.94299e-05	1.39993e-06	1.74716e-08	-1.28785e-08	1.04049e-06	2.81771e-07	-5.87291e-07	-5.99635e-08	-6.04961e-07	8.20069e-07	-4.98344e-07	-1.26636e-06	2.51679e-06	4.72489e-07	3.18162e-06	1.37346e-06	1.29338e-05	2.27978e-05	9.97399e-08	-1.11653e-06	3.88448e-07	1.00352e-06	1.49024e-06	9.05541e-07	4.14149e-07	4.02722e-09	-2.5094e-08	1.41929e-08	-7.47592e-08	1.04984e-05	4.27087e-06	3.80082e-06	1.21788e-05	-5.11003e-07	1.31291e-05	5.20144e-06	7.04771e-10	-3.12395e-06
0.000709838	4.55571e-05	1.80773e-05	0.000383434	1.05059e-05	7.80666e-06	-1.00221e-05	-6.08707e-07	1.62104e-05	-1.76434e-07	-6.26827e-10	-9.32916e-07	7.51243e-05	-1.02093e-05	4.35616e-07	1.93885e-08	2.68138e-05	7.23027e-05	-8.53649e-06	-1.42134e-06	1.34598e-05	0.000189448	9.44433e-06	7.87436e-06	1.80691e-06	1.3634e-05	-1.05802e-05	5.43099e-06	7.73587e-05	0.000115349	0.000300782	2.90966e-05	6.14196e-05	-1.59337e-06	5.75658e-05	4.14149e-07	0.00025559	4.89782e-07	3.92809e-08	-4.38851e-07	-5.14696e-07	7.19136e-05	1.84054e-05	-4.39897e-05	0.000211441	2.76972e-05	0.000244571	5.27941e-05	1.69587e-07	2.38011e-05
9.59951e-06	-1.99432e-08	1.09206e-06	-3.12161e-07	1.28455e-07	-5.83426e-08	-1.40973e-07	3.28579e-08	-9.10994e-08	1.1278e-07	4.45707e-09	3.06797e-07	1.44726e-06	6.53467e-08	2.76508e-08	1.58345e-08	-3.75127e-07	-8.5121e-08	2.02553e-06	3.16929e-08	8.05969e-07	1.52965e-07	1.51045e-07	1.00426e-06	-4.75303e-07	7.37348e-07	-1.49646e-07	-3.29326e-07	1.52648e-06	2.35658e-06	-4.22989e-07	-6.32511e-08	4.75275e-06	8.62015e-08	9.38344e-07	4.02722e-09	4.89782e-07	1.292e-07	4.91966e-08	4.96205e-07	-1.06589e-10	1.34452e-06	5.67779e-07	9.25055e-07	-6.29752e-07	8.2897e-07	4.26314e-06	1.40557e-06	1.29064e-09	4.94809e-07
2.68402e-05	6.46613e-07	1.37447e-05	-1.96161e-06	-1.09934e-07	-3.00427e-07	4.66014e-07	-4.35313e-08	1.65071e-07	8.25096e-07	7.62112e-08	1.11175e-06	1.03004e-06	2.61272e-06	1.49446e-07	4.05218e-08	2.73128e-07	-7.26699e-07	7.6258e-06	-7.34349e-08	1.14436e-06	4.35894e-06	1.49263e-06	4.08716e-07	-2.30308e-06	1.63148e-07	4.50818e-07	-1.45054e-06	1.15462e-05	6.52604e-06	-1.80828e-06	-6.05614e-07	-8.69127e-07	4.15241e-08	-6.09394e-07	-2.5094e-08	3.92809e-08	4.91966e-08	4.87667e-07	-5.87194e-08	2.87657e-08	1.36748e-05	-2.00378e-07	-1.15161e-06	-4.63491e-07	-2.45057e-06	1.3839e-05	1.27766e-05	-3.22204e-09	-2.41154e-06
-1.10186e-05	4.07404e-06	-2.57988e-06	-5.80465e-06	2.01279e-06	2.513e-06	-3.09025e-06	5.40689e-07	-2.32334e-06	-7.08269e-09	-4.28604e-08	-2.1245e-06	-1.37286e-06	4.55872e-06	1.02759e-07	4.07167e-07	5.68451e-07	-1.62487e-06	-2.05564e-05	2.51056e-06	7.06714e-06	-5.0567e-06	4.41217e-06	-4.98223e-06	3.41847e-05	3.3804e-06	-3.3757e-06	-5.54547e-06	4.23409e-06	2.80962e-06	-2.98517e-05	-2.83742e-06	1.99809e-05	-4.2155e-07	6.77541e-06	1.41929e-08	-4.38851e-07	4.96205e-07	-5.87194e-08	1.50636e-05	-8.13351e-08	-2.24909e-05	-2.20187e-07	1.79965e-05	-3.78413e-06	1.4776e-05	8.10429e-06	1.81437e-05	2.88188e-08	-1.21264e-05
1.91531e-05	5.72968e-07	6.49643e-06	2.20511e-07	1.80051e-07	-1.15336e-06	-4.63669e-07	2.10806e-08	7.89326e-07	6.42014e-08	1.67845e-08	6.29252e-06	3.24111e-06	2.92302e-06	1.53962e-08	6.00618e-08	4.03189e-07	1.11456e-06	6.87278e-06	2.26567e-06	1.41889e-06	4.70496e-06	-1.4148e-06	2.03571e-05	-1.97072e-06	2.09864e-06	5.3562e-07	-6.77343e-07	1.21812e-05	1.30056e-05	-1.41066e-05	2.15396e-06	3.88201e-07	-1.14344e-07	1.91549e-06	-7.47592e-08	-5.14696e-07	-1.06589e-10	2.87657e-08	-8.13351e-08	2.09867e-06	2.44715e-06	2.54937e-06	3.02017e-06	5.63286e-06	2.07993e-06	5.85849e-06	4.82276e-06	5.22483e-08	-7.80007e-06
0.00138023	0.000186048	0.000881427	-0.000418772	9.56624e-05	0.000351654	0.000378609	1.74621e-05	0.000136512	4.80483e-05	3.79979e-06	0.000318215	0.00208597	0.000468253	7.09299e-06	5.91366e-07	9.31437e-05	0.000108669	0.000833392	-2.97791e-05	0.000155092	0.000446133	-0.000175907	-4.96553e-05	0.000969665	3.23461e-05	-3.0565e-05	0.000462311	0.00170081	0.00243308	0.0026855	0.000257182	3.41741e-05	1.26205e-05	-4.97956e-05	1.04984e-05	7.19136e-05	1.34452e-06	1.36748e-05	-2.24909e-05	2.44715e-06	0.0205543	0.000378317	0.0011927	0.00168644	0.00279501	0.00109465	0.00110179	-5.80627e-07	0.00187382
-4.49983e-05	5.55567e-05	0.000156856	6.46907e-06	4.14309e-05	8.32014e-05	0.00019441	-1.65075e-07	-3.02243e-06	-5.37827e-07	5.97261e-07	0.000103206	0.00104137	-1.81984e-05	-3.57155e-07	5.22079e-07	0.000125957	3.32352e-05	0.00137068	8.36441e-07	-2.59771e-05	0.000139286	4.40923e-05	0.000612462	0.000459835	7.74258e-07	-2.01195e-05	-6.69216e-05	0.000972126	0.000557224	0.000438954	-3.33261e-05	3.57045e-05	2.4088e-05	3.38539e-05	4.27087e-06	1.84054e-05	5.67779e-07	-2.00378e-07	-2.20187e-07	2.54937e-06	0.000378317	0.00108463	0.000107519	0.000152241	0.00153289	0.00108673	0.0010006	6.56993e-08	0.00040882
0.000484944	-6.53823e-05	3.05683e-05	-0.000111085	3.16621e-05	8.84575e-05	1.0959e-06	0.000102522	-5.24024e-06	-4.29526e-06	1.11129e-07	-0.000130028	-0.000198086	-7.91129e-05	9.41496e-07	-1.80829e-08	-3.16633e-05	0.000227643	-0.000225614	-8.77873e-06	1.86922e-05	0.000593609	-3.3999e-05	-0.000137595	0.000207069	-4.0349e-06	0.000164825	0.00092368	-0.000254968	-6.50395e-05	0.000324333	6.75276e-05	0.000245433	-9.80233e-07	-3.68e-05	3.80082e-06	-4.39897e-05	9.25055e-07	-1.15161e-06	1.79965e-05	3.02017e-06	0.0011927	0.000107519	0.00608505	0.000621891	0.00451465	-0.000610984	-8.83203e-05	5.05411e-07	-0.000150786
0.00126702	-6.98604e-05	0.000121837	0.00131301	0.000107162	0.000143232	9.32758e-05	1.32559e-05	0.000181242	8.11188e-06	1.249e-06	0.000212085	0.000559431	0.000316417	7.67016e-07	4.50993e-07	-3.39354e-06	0.000647586	0.000133915	4.05392e-05	5.00324e-05	0.000140428	-4.47313e-05	0.000265794	0.000113738	0.000122284	4.33886e-05	7.76062e-05	0.000831652	0.00192339	-0.000155825	0.000836153	0.00107462	5.14585e-05	2.96028e-05	1.21788e-05	0.000211441	-6.29752e-07	-4.63491e-07	-3.78413e-06	5.63286e-06	0.00168644	0.000152241	0.000621891	0.0144084	0.000785642	0.000963241	0.000298683	1.35263e-06	-0.00051632
0.000473271	3.79898e-05	0.000279916	8.75043e-05	8.447e-05	8.6883e-05	0.000251374	9.60261e-05	-2.61142e-05	-3.74755e-06	-8.69807e-07	-2.32773e-05	0.000902225	-0.000236051	-1.43575e-06	-5.96526e-07	-7.58985e-05	0.000315058	0.00195115	-3.93853e-05	0.000112431	0.00129385	0.000120091	0.000119665	0.000141929	-3.86308e-05	5.1647e-05	0.000575626	0.00093018	0.000607735	0.00292786	8.56382e-05	0.00247896	4.81405e-05	-1.5861e-05	-5.11003e-07	2.76972e-05	8.2897e-07	-2.45057e-06	1.4776e-05	2.07993e-06	0.00279501	0.00153289	0.00451465	0.000785642	0.0315816	0.00185252	0.00166571	-6.06481e-07	0.00429322
0.0037313	5.67211e-06	0.000551326	-0.000266314	0.000168706	0.000171691	0.000118809	-3.15821e-06	1.3283e-05	2.04299e-05	2.26272e-06	0.000114971	0.00182392	-7.11424e-05	6.44424e-06	-7.10803e-07	-0.000173549	0.000117922	0.000208015	-4.04703e-05	0.000186067	0.000820271	0.000877729	0.000186983	0.00012523	9.64623e-05	-0.000106496	-0.000493999	0.00274946	0.00213576	0.000219578	0.000177253	0.000379587	5.85353e-05	0.000130529	1.31291e-05	0.000244571	4.26314e-06	1.3839e-05	8.10429e-06	5.85849e-06	0.00109465	0.00108673	-0.000610984	0.000963241	0.00185252	0.0292159	0.001359	-1.12374e-06	0.000850417
0.000954166	0.000757189	0.00108063	-0.000195702	1.53671e-05	7.86505e-05	0.000219964	3.25059e-06	-6.72952e-07	3.2938e-05	3.99663e-06	0.000483361	0.00186489	0.000153882	6.90363e-06	2.12719e-06	0.000412408	0.000256022	0.0037846	-4.2984e-06	6.42006e-05	0.000458389	0.000121844	0.00160412	0.00145569	-7.14764e-07	4.65774e-05	0.000180881	0.00237009	0.00100471	0.000201366	-6.88051e-05	-0.000210492	7.05695e-05	0.000193661	5.20144e-06	5.27941e-05	1.40557e-06	1.27766e-05	1.81437e-05	4.82276e-06	0.00110179	0.0010006	-8.83203e-05	0.000298683	0.00166571	0.001359	0.00541568	-1.51474e-07	0.000158829
-6.6251e-07	-1.42047e-07	1.77714e-07	-2.42133e-07	-5.30023e-08	-5.47553e-08	-3.67573e-08	-6.58912e-09	1.39314e-08	-7.0019e-09	6.30904e-10	1.52251e-06	-8.19663e-07	5.38751e-07	-6.51044e-10	2.32209e-08	8.08601e-07	2.72711e-07	4.62562e-07	7.14522e-07	3.47244e-07	-1.0722e-07	-1.83631e-07	1.93973e-06	1.59727e-07	3.84129e-07	1.99768e-07	1.12725e-08	1.15188e-06	-6.59123e-07	-4.04627e-07	-1.61912e-07	-7.24258e-07	-2.46483e-09	1.69579e-07	7.04771e-10	1.69587e-07	1.29064e-09	-3.22204e-09	2.88188e-08	5.22483e-08	-5.80627e-07	6.56993e-08	5.05411e-07	1.35263e-06	-6.06481e-07	-1.12374e-06	-1.51474e-07	2.51935e-08	-4.88093e-07
0.00207793	-4.56259e-05	0.000534899	-8.2889e-05	-6.64066e-05	-6.84417e-05	4.94234e-05	-7.59023e-06	3.31345e-05	-1.0029e-05	-7.76638e-07	-0.000128947	-0.000507565	-0.000215583	7.2869e-08	-8.76719e-07	-0.000175371	-0.00011036	0.000998131	-1.31554e-05	-6.57795e-05	-0.00030887	-5.69679e-06	0.000369286	0.000385172	-5.42691e-06	-8.71333e-05	0.000419657	-5.30303e-05	0.000579084	0.00917856	-0.000120202	0.000204856	7.72621e-06	-0.000106495	-3.12395e-06	2.38011e-05	4.94809e-07	-2.41154e-06	-1.21264e-05	-7.80007e-06	0.00187382	0.00040882	-0.000150786	-0.00051632	0.00429322	0.000850417	0.000158829	-4.88093e-07	0.0153629
1.1686e-05	1.24182e-05	2.5926e-08	-5.70086e-06	7.81158e-06	6.3606e-06	-2.87355e-06	-2.99217e-07	1.05171e-06	-1.41133e-07	1.34108e-09	-3.21057e-07	-1.74144e-06	3.08516e-05	6.48036e-07	-1.10012e-08	-2.80892e-06	-4.47468e-06	-1.22909e-05	-5.69882e-07	3.88391e-05	-3.85115e-06	-4.08907e-06	-6.07819e-06	1.14545e-05	-1.63143e-07	-3.63508e-06	3.23168e-06	1.34715e-05	1.13325e-06	9.12677e-06	2.7209e-05	-2.19292e-05	-7.75265e-07	-1.67137e-06	-1.47287e-07	1.98258e-06	-6.10594e-08	-3.1956e-08	3.92883e-07	1.03418e-08	1.17799e-06	-6.10427e-06	-1.07827e-05	5.20383e-06	-2.60061e-05	1.30024e-05	-3.59696e-06	-1.13193e-08	-8.98576e-06
0.000380418	8.21629e-05	0.000423696	0.000217915	1.88131e-05	8.31471e-05	0.000147051	-1.10018e-05	3.75832e-05	2.09849e-05	1.24483e-06	0.000715006	0.00152869	0.000169547	4.32232e-06	3.7297e-06	4.17958e-05	0.00018135	0.00026398	6.71524e-05	0.000164768	0.000405669	0.000168455	-4.69544e-05	0.000136853	5.39344e-05	1.60812e-05	7.56702e-05	0.00255161	0.000803285	-0.000721226	0.000177246	-4.81409e-05	-6.77602e-06	0.000204395	4.29199e-06	4.60777e-05	2.53584e-06	5.36121e-06	6.70663e-06	7.95647e-06	0.00121239	0.000188241	8.68237e-05	0.000646049	-0.000429526	0.00192349	0.000515533	1.75024e-06	-0.000425899
0.00120417	0.000569473	0.00100403	-1.29724e-06	2.26503e-05	8.5771e-05	0.000278317	-2.67175e-06	3.45365e-05	2.84379e-05	3.51114e-06	0.000420798	0.00133775	0.000190367	4.6581e-06	6.55179e-07	4.27807e-05	0.00024812	0.00189671	3.973e-06	3.4873e-05	4.513e-05	-9.20411e-05	0.00123479	0.000292973	8.14788e-05	1.25653e-05	0.000655074	0.0019634	0.00131212	0.000788079	0.000310618	2.82749e-05	1.61555e-05	9.31052e-05	5.03987e-06	-1.644e-05	1.12689e-06	1.18471e-05	-2.86351e-06	8.37401e-06	0.00116964	0.000559573	-0.000180327	0.00023655	0.000373803	0.000803213	0.0019791	3.09029e-07	-1.11827e-05
0.000293829	4.0739e-05	7.02494e-05	0.000852915	4.33391e-05	7.22082e-05	-3.35456e-05	1.37485e-05	9.80924e-06	6.797e-06	1.83448e-06	0.000125054	0.000238177	0.000169795	1.79898e-06	-1.36595e-07	0.000212163	9.71547e-05	0.000111477	3.72871e-05	0.000119384	0.000275603	-5.07967e-06	0.000190521	0.00011667	2.1763e-05	-2.63853e-05	0.000196634	0.000513452	0.000334568	0.000513343	7.68848e-06	1.32398e-05	6.61998e-07	0.000161242	1.11e-06	0.000165123	3.98158e-07	-3.96094e-07	-9.72174e-06	8.29024e-06	0.00042287	8.35066e-05	0.000456418	0.000322249	0.000332849	0.00133034	0.000248831	9.13237e-07	0.000132087
0.00335303	0.00030199	-0.000173406	0.00159059	7.38775e-05	-1.68923e-05	-1.08708e-05	-8.05592e-06	2.71069e-05	-1.06277e-06	-1.27175e-06	-3.17908e-05	0.00204572	-0.000218955	9.53319e-07	-1.13908e-06	-6.58347e-05	0.000314343	0.000455169	-4.25184e-05	0.000418839	0.000908742	0.000541418	3.7386e-05	0.000884037	9.78842e-05	-0.000125494	-5.99839e-05	0.000509969	0.00072225	-5.22405e-05	8.50359e-05	0.00181167	1.33415e-05	0.000148945	2.80134e-06	0.000739062	1.53285e-05	1.0885e-06	4.44657e-05	-1.06453e-05	0.000564942	0.000545274	7.80246e-06	0.00085461	9.11198e-05	0.00492271	0.000860224	9.78959e-08	-0.000592468
0.00171701	0.000577768	0.000163355	0.000306393	4.31028e-05	-2.72803e-05	-3.84739e-06	1.27339e-07	0.000103969	1.37443e-05	8.16047e-07	0.000118073	3.73252e-06	0.000134326	5.71222e-06	1.04812e-07	-8.95778e-05	1.03957e-05	0.000231434	5.45316e-06	8.57064e-05	9.48175e-05	5.11899e-05	0.000244071	9.60358e-05	0.000120353	5.93815e-06	0.000294977	0.00041286	0.000778487	-0.000232903	0.000688065	0.000137317	1.43031e-05	1.862e-05	-2.93891e-06	0.000142455	1.81681e-06	4.11373e-06	-3.47862e-06	5.23392e-06	0.000342114	2.54282e-05	9.24974e-06	0.00106527	-7.93129e-05	0.000720176	0.000167502	3.45728e-07	-0.000202966
2.16455e-05	6.34734e-06	-1.71991e-07	-2.76731e-06	1.60742e-07	1.45377e-06	4.54866e-07	-3.72666e-08	2.07389e-06	1.31973e-07	3.07628e-10	6.2422e-06	8.08508e-06	-2.27221e-07	6.65185e-09	9.00326e-10	6.33273e-07	3.15852e-06	-8.30063e-06	1.48286e-07	2.62551e-06	3.07085e-06	-7.78233e-07	-4.3356e-06	6.37043e-06	1.12105e-06	-4.21555e-07	-2.91201e-06	8.07311e-06	5.05345e-06	6.43647e-05	1.00545e-06	1.19977e-05	2.09259e-07	1.20556e-07	1.39198e-09	2.10642e-06	8.28609e-08	-1.52472e-08	6.91945e-08	-5.13382e-08	8.1057e-05	3.27872e-07	2.81461e-06	-6.96435e-06	3.32973e-05	-1.09241e-05	5.7132e-06	3.05959e-09	4.28643e-05
0.000287189	6.63587e-05	0.000191406	0.000122807	8.98901e-06	-1.79317e-05	-1.47258e-07	-2.03579e-06	-7.15826e-07	9.71777e-06	8.86129e-07	4.92684e-05	9.00937e-05	3.95248e-05	2.04499e-06	5.26058e-07	5.86105e-07	2.58386e-05	0.000114089	2.44715e-06	5.04857e-05	0.000125818	5.88986e-05	3.37687e-05	-3.09145e-05	1.36575e-05	-1.28486e-05	5.69332e-05	0.00028105	0.000102356	0.000103464	5.45051e-05	-4.96597e-05	2.73654e-06	-1.7092e-06	-4.48302e-07	5.0875e-05	4.73915e-07	3.08031e-06	-2.15547e-06	1.292e-06	1.99564e-05	6.55483e-05	-6.42596e-05	0.000198865	-9.18259e-05	0.000288172	0.000285888	2.27554e-07	-8.12065e-05
0.000729634	6.30768e-05	6.47177e-05	5.38087e-05	-1.00762e-06	6.11639e-06	-3.53059e-07	-2.85929e-07	1.44558e-05	5.77312e-06	4.14504e-07	-1.33028e-06	8.08158e-05	7.6531e-05	1.27568e-06	-2.27139e-08	-1.67996e-05	6.00614e-06	0.000141967	-2.51769e-06	2.57658e-05	5.88125e-05	0.000124865	-4.07875e-05	-2.8376e-05	3.35965e-05	-7.4801e-06	9.78667e-05	9.56844e-05	0.000143993	-0.000109821	0.000194223	6.96264e-05	8.99941e-06	-1.55245e-06	-1.19057e-08	3.82776e-05	6.09299e-07	1.6707e-06	4.50631e-07	7.9658e-08	7.66623e-05	1.73743e-05	-1.61282e-05	0.00023036	8.77924e-05	0.000138032	4.82994e-05	-1.33962e-08	-3.74747e-05
0.00214446	0.000405941	3.29397e-05	0.00319128	3.37377e-05	1.67678e-05	7.93588e-05	1.86027e-05	0.000101261	-2.54849e-06	-8.7476e-07	-2.836e-05	-0.000279391	0.000250751	-1.66745e-06	6.54158e-07	-5.71123e-05	0.000285625	0.00074736	-5.40004e-07	5.70393e-05	0.00024226	-8.98994e-05	0.000127478	0.00123568	8.47379e-06	2.00923e-06	0.000332299	-7.70298e-05	0.000216702	0.000886448	0.000187928	0.00414595	3.2499e-05	-4.76563e-05	2.51926e-06	3.6419e-05	-6.39587e-07	-2.76119e-06	7.10395e-06	2.68998e-06	0.000580687	5.82e-05	0.000920214	0.00104224	0.00301173	0.000505717	0.000208393	4.95316e-08	0.000809073
0.00361914	-2.87406e-05	-7.92637e-05	3.12664e-05	-1.05534e-08	-5.14546e-05	-4.83912e-05	-4.44335e-06	2.57656e-05	-5.25348e-06	1.88271e-06	9.1723e-06	0.000233082	7.25068e-05	-7.02895e-07	-9.18143e-07	-6.65108e-05	0.000105295	0.0003009	4.39101e-05	-5.11558e-05	3.72304e-05	4.36108e-05	0.00073022	0.000142515	2.71348e-05	-2.18013e-05	-0.000185623	6.95951e-05	0.000206526	0.00164548	7.76716e-05	2.09726e-05	-9.68659e-06	0.000134023	-3.64027e-06	0.000287683	3.0293e-06	-7.59992e-07	3.11337e-07	9.14073e-07	-0.000305637	0.000206291	-0.000195836	0.000564813	-0.000513648	0.000550685	0.000120833	1.35883e-07	0.000484673
0.000167732	0.000171964	2.80225e-05	-7.4246e-05	-9.22218e-06	-5.44419e-06	-1.31208e-05	-1.735e-06	4.40988e-06	-1.72984e-07	-3.475e-07	5.37337e-05	6.59508e-05	0.000309661	2.61576e-06	8.66369e-07	-1.03584e-05	-8.89713e-06	-9.56185e-05	1.65214e-06	5.55634e-05	-1.51348e-05	0.000327595	-7.86446e-05	0.000138071	9.79831e-05	-1.82403e-05	0.000283573	-5.14511e-06	6.18244e-05	8.2275e-05	9.76836e-05	0.000351732	-2.04068e-06	2.94171e-06	-1.21357e-07	-1.19939e-05	1.16607e-06	-6.5901e-07	1.56243e-05	2.68723e-06	0.00013527	6.28458e-05	-4.27024e-05	5.85884e-05	-8.31487e-05	3.80405e-05	1.39505e-06	8.95887e-08	-0.000142926
0.00265432	-3.44229e-05	-9.15518e-05	0.00199195	-1.17291e-06	-6.12673e-06	0.000118651	4.67365e-06	3.61722e-05	1.4105e-06	-2.11626e-07	5.96475e-05	-7.89933e-05	-3.43288e-05	-1.44952e-06	5.10284e-07	6.40465e-05	4.2326e-05	-0.00019483	3.32213e-05	4.06767e-05	5.86001e-05	0.000125525	9.01631e-05	0.000275473	3.77363e-05	-1.46296e-05	9.84514e-06	-3.57284e-05	0.000150881	-0.000224264	0.000113165	0.00146254	-3.36352e-08	1.84572e-05	1.00968e-05	2.14692e-05	9.4667e-07	-2.78749e-07	2.277e-06	1.79723e-06	-0.000212007	4.99926e-05	0.000246077	0.000990557	0.000269162	0.000313389	-9.61521e-06	5.32197e-07	-0.00028385
4.69847e-06	2.84105e-06	9.13843e-07	-5.42606e-07	1.29876e-06	4.2418e-07	-9.29367e-07	4.7701e-07	5.64826e-08	-9.66744e-08	-4.79845e-09	-3.02644e-07	-2.36269e-06	2.44416e-06	4.71106e-07	-7.53866e-09	-2.58223e-07	-1.20321e-06	-1.26957e-05	-1.09143e-07	1.98341e-05	-2.98742e-06	1.43161e-07	7.7496e-06	-7.07554e-06	-2.59241e-07	-1.99437e-06	-7.19297e-06	1.39215e-06	4.39897e-06	-6.54488e-07	1.37623e-05	-8.46787e-06	7.91692e-09	-1.04682e-07	-2.27888e-08	-1.17995e-07	2.55813e-08	-3.66009e-08	3.52349e-07	-7.87652e-08	-1.70206e-05	-2.949e-06	-3.34629e-06	1.4784e-05	-1.39791e-05	8.21241e-06	-1.01513e-06	-3.29097e-09	-3.2803e-06
-1.43158e-07	-4.60939e-09	2.10294e-07	-2.38767e-07	-4.97274e-09	1.64045e-07	9.86556e-08	4.23356e-08	5.31655e-08	3.56919e-08	1.16988e-09	1.42604e-07	-4.22182e-08	3.88131e-07	8.18626e-09	3.77067e-10	-1.47822e-07	1.77816e-07	3.2125e-07	3.86094e-08	6.36494e-08	-1.97649e-07	-1.58419e-07	6.56873e-07	-5.03965e-07	1.10943e-07	4.2715e-07	-3.25536e-07	5.0015e-07	1.39636e-07	-7.10943e-07	-3.95019e-08	2.63092e-07	1.2293e-07	-9.73256e-08	3.69771e-08	5.11475e-08	3.30475e-09	3.0152e-09	-5.0575e-09	-6.78156e-09	5.57686e-07	-1.3422e-07	9.33459e-07	8.91198e-07	-7.15517e-07	1.06576e-07	4.67874e-09	2.80677e-09	-1.12271e-06
0.00048115	2.29809e-05	0.000488351	4.52341e-05	0.000124464	0.000400657	4.10537e-05	7.76863e-06	9.39958e-05	1.34359e-05	3.41078e-06	0.000319447	0.00106622	0.0005195	3.17115e-06	7.07594e-07	9.5112e-05	0.000134515	-3.40695e-06	1.10655e-05	8.71602e-05	0.000352657	8.38251e-06	5.59161e-05	0.000238493	2.44195e-05	-9.90075e-06	-8.64648e-05	0.00139186	0.00107099	0.000496221	-3.5029e-05	-0.000172185	1.84641e-05	5.64991e-05	1.02764e-05	9.32614e-05	-5.73303e-07	5.23348e-06	3.55948e-06	-1.44137e-06	0.00076361	0.000164847	9.88816e-05	0.000187615	0.000285888	0.00051348	0.000487068	-3.87477e-08	-0.00017906
0.00154491	0.000600941	0.00158428	-0.000223247	-4.81998e-05	3.35449e-05	9.46794e-05	1.46746e-05	-9.24995e-06	8.89788e-05	8.16356e-06	0.000871446	0.00190894	0.000418419	1.40883e-05	1.42947e-06	0.000198713	0.000575449	0.00354926	-2.30696e-05	0.000120636	0.000856795	7.90237e-05	0.00228323	0.000360694	1.71328e-05	0.000431071	-0.00029974	0.00415775	0.000434471	0.000592391	1.1036e-05	0.000358638	7.98834e-05	0.000449696	5.06959e-06	0.000145097	2.37586e-06	3.05353e-05	-2.22743e-05	2.88813e-06	0.000930942	0.000607502	-0.00036758	0.000479749	0.00142921	0.00189686	0.0042079	-1.63526e-07	-0.000701199
2.70464e-05	1.35235e-07	1.93654e-05	5.6904e-06	9.5552e-06	1.35375e-05	3.27616e-07	1.67129e-06	4.31779e-06	5.27311e-07	9.01272e-08	2.12007e-05	4.91797e-05	1.29098e-05	4.36489e-07	-1.19959e-08	5.67566e-06	1.54006e-05	6.36151e-07	-3.80913e-08	1.25249e-05	3.50859e-06	-2.63592e-06	2.71421e-05	-3.51397e-07	4.43904e-07	-2.11375e-06	-9.28485e-07	5.52256e-05	5.04823e-05	4.86092e-06	1.31021e-05	-9.7178e-07	1.70698e-06	5.13649e-06	6.18837e-07	6.85801e-06	1.19253e-07	4.32689e-08	7.26031e-07	-1.1132e-07	2.54051e-05	6.87483e-06	8.09644e-06	5.53927e-05	1.78048e-05	0.000114322	2.97494e-05	-4.25557e-10	-1.35547e-05
0.00518906	0.000525177	-0.000287601	0.004519	0.000152384	4.14938e-06	-9.62518e-05	-5.12104e-06	0.000292976	2.68114e-06	9.08465e-07	0.000112523	0.00196669	6.7049e-05	2.26572e-06	-8.76082e-08	-7.75999e-05	0.0010113	0.000127894	-2.67497e-05	0.000272576	0.00167598	0.000407097	0.000161045	-0.000363887	0.000240929	-0.000124637	0.000198094	0.00175795	0.00145848	0.000391109	0.000788273	0.00123059	3.3977e-05	0.000134533	5.88193e-06	0.00165317	1.08272e-05	-1.94666e-06	6.5634e-06	-2.74801e-06	0.000188098	0.000874965	-0.000429497	0.00340517	-0.000139048	0.00310265	0.000566998	-4.74773e-07	-0.000432441
0.00341709	0.000510354	0.000394042	-7.53025e-05	2.22403e-06	3.48985e-05	7.38187e-05	-7.30712e-06	5.92331e-05	2.89014e-05	1.51495e-06	0.000318945	0.000341411	0.000322572	2.84431e-06	-4.43536e-07	-3.16308e-05	0.000160634	0.00027253	-2.91873e-06	0.000166674	6.28646e-05	0.0006718	-8.61442e-05	-0.00038666	0.000223975	1.25806e-05	0.000647113	0.0010985	0.000796275	0.000232647	0.00084842	0.00112379	1.05746e-05	1.052e-05	-7.64921e-07	-7.67165e-06	2.09952e-06	7.8592e-06	2.46684e-06	2.32947e-06	0.00123994	-8.66119e-05	-5.78781e-05	0.000416499	-0.000270196	0.000170983	0.000326597	1.24168e-07	0.000237236
7.77025e-05	-3.03243e-06	-2.3055e-06	4.60833e-06	7.90128e-07	-3.40751e-07	-7.23165e-07	1.98841e-07	2.74444e-06	-6.70755e-08	1.00527e-07	-1.27577e-06	-2.90859e-06	3.17957e-06	4.83964e-08	-1.55472e-08	-2.30334e-06	-1.13249e-07	3.46267e-06	1.2464e-06	-7.26529e-07	-2.22766e-06	-7.57956e-07	1.18289e-05	-4.51427e-07	1.93162e-07	-8.77947e-07	-5.26361e-06	-3.54732e-06	-1.46923e-06	2.12114e-06	-2.17824e-07	-1.2694e-06	1.21471e-07	-2.68635e-07	2.70063e-08	1.51123e-06	2.89389e-08	-2.07071e-08	-6.58758e-08	-2.38612e-08	-9.15243e-06	8.07091e-07	-3.53754e-06	2.38938e-06	-1.0291e-05	-2.65716e-06	-1.4092e-06	-7.24577e-09	9.40294e-06
0.000259233	9.61394e-05	3.64125e-05	3.83322e-06	-1.80052e-05	-2.19787e-05	-8.35155e-06	-6.3629e-07	3.67844e-05	1.87734e-06	-1.09337e-07	9.74436e-05	-7.62558e-05	0.000146656	1.79941e-06	8.43904e-07	-3.24921e-05	-4.14068e-06	-5.39621e-05	2.07561e-05	1.76587e-05	-1.86839e-05	7.24871e-05	5.7544e-05	5.12816e-05	8.67e-05	1.89053e-06	0.000159398	0.000145143	9.87656e-05	2.56619e-05	0.000213756	0.000217	-1.72628e-06	-3.45878e-06	-1.84064e-07	1.9753e-06	1.15729e-06	-3.38718e-07	1.28989e-05	8.10431e-06	2.31285e-05	-2.75262e-05	5.89723e-06	0.000184229	-6.04014e-05	6.26666e-05	-8.85235e-05	5.83541e-07	1.29924e-05
1.10643e-05	4.95139e-07	5.66051e-06	1.14724e-07	1.47104e-07	2.78063e-07	3.62923e-07	-3.57639e-09	4.07622e-07	2.6989e-07	3.72248e-08	5.94552e-07	5.43188e-07	2.029e-06	5.44303e-08	9.48714e-09	5.60842e-07	2.33366e-07	2.00906e-06	6.31783e-08	4.18541e-07	2.30512e-06	2.10805e-07	7.32971e-07	-8.33325e-07	2.39231e-07	5.98555e-07	-6.66356e-07	5.13868e-06	3.1955e-06	-1.84067e-06	-2.43472e-07	-8.72472e-07	4.36272e-08	-1.15422e-07	5.3447e-11	2.8976e-07	1.24035e-08	1.17941e-07	-3.50219e-08	2.97957e-08	4.74012e-06	4.85081e-07	6.08957e-08	8.17838e-07	-3.9973e-07	2.68552e-06	4.7659e-06	1.63161e-09	-2.29721e-06
0.000883484	2.29993e-05	0.000491145	5.81237e-05	0.000112843	0.000337245	9.40425e-05	3.66476e-06	-2.10511e-05	-5.79697e-06	1.11683e-06	0.000625382	0.00268895	0.000237034	4.00269e-08	-1.93055e-07	-9.66879e-05	7.14641e-05	-5.30109e-05	4.64253e-05	0.000212948	0.00040131	0.000313758	0.000749459	0.00180943	0.000106332	-5.47035e-05	-0.000188526	0.00168772	0.000934395	0.0055426	0.000157604	-0.000624701	4.40262e-05	0.000308066	2.12836e-05	0.000510434	4.64666e-06	6.90323e-07	4.00094e-05	-5.49727e-06	0.00119696	0.000449831	0.000517625	0.00094882	0.000231272	0.00142803	0.000169445	1.38442e-06	-0.000160825
3.80016e-06	6.58252e-06	2.09027e-06	1.40074e-06	1.9136e-06	2.33758e-07	-6.44342e-07	9.53368e-08	1.53159e-08	2.252e-07	4.73133e-09	1.82411e-08	-7.55287e-07	1.6358e-07	1.30876e-07	-9.82413e-09	6.30827e-07	3.46772e-06	9.43148e-07	-3.52764e-07	1.14201e-05	1.97391e-06	1.0407e-05	2.54447e-06	8.74921e-06	1.96849e-07	1.33227e-06	2.6681e-06	4.45142e-06	1.09857e-05	-2.8909e-05	1.28236e-05	4.00607e-06	3.11492e-07	-1.99271e-07	-2.09982e-08	-9.71323e-07	2.67925e-08	8.27608e-08	7.3066e-08	-1.48599e-07	3.86309e-06	-2.41909e-06	3.05501e-06	1.06142e-05	1.12997e-06	2.70019e-05	7.23158e-06	-9.51213e-09	-1.34526e-05
8.43912e-05	-8.63164e-06	4.11839e-05	-4.14225e-05	2.26696e-05	0.000119405	1.14379e-05	3.30654e-06	5.30527e-05	-1.544e-06	1.74673e-06	0.000257338	0.00065693	0.000150439	1.93983e-07	4.84632e-07	4.22243e-05	6.71853e-06	7.19176e-05	4.04409e-05	3.14027e-05	-2.79437e-05	3.95165e-05	0.000195989	-1.12399e-05	1.79806e-05	-5.14758e-06	-0.000119018	0.000674488	0.00025507	0.000132144	1.80402e-05	3.37783e-06	1.58801e-05	2.37207e-05	3.67058e-06	-8.64471e-06	-2.0122e-07	-3.91017e-07	-5.07095e-07	-1.71026e-08	1.85581e-06	7.52849e-05	2.62409e-06	0.000130615	0.000142632	0.000383828	6.39655e-05	6.10649e-07	-0.000111914
-0.000200953	-1.18815e-06	0.000108661	7.26857e-05	7.84757e-05	0.000239203	3.46086e-05	1.00019e-05	3.76209e-05	2.22478e-06	8.14961e-07	0.000176176	0.000902635	7.36752e-05	-5.79235e-07	-5.11418e-07	9.80794e-05	0.000265489	-0.000152065	-2.10673e-06	-2.55592e-05	7.63757e-05	-2.45329e-06	-0.000122622	0.00017781	2.50709e-05	-1.50685e-06	-8.33128e-05	0.0010925	0.000741547	-0.000244285	0.000100361	-2.79143e-05	2.88615e-05	5.93914e-05	8.90111e-06	2.43126e-05	-3.96089e-07	-1.28648e-06	1.01412e-05	1.80017e-06	0.000238167	0.000251499	0.000159808	0.000591419	0.00028574	0.00119663	0.000206182	-1.54497e-07	-0.000157239
5.29154e-05	3.95887e-06	2.08944e-05	-9.16683e-06	-2.12235e-07	1.79519e-06	8.18704e-07	1.81619e-07	-2.78478e-07	1.08377e-06	9.98176e-08	2.52957e-06	1.72781e-06	1.95367e-05	2.95255e-07	4.4157e-08	-1.16905e-06	7.16573e-07	2.97854e-06	-2.63107e-08	3.76587e-06	1.45398e-05	-1.18716e-06	8.09666e-07	7.53997e-06	8.58477e-07	6.72908e-06	3.27665e-06	1.72832e-05	2.59923e-05	-6.65665e-06	-1.40791e-06	-1.30659e-05	6.5992e-07	1.76407e-06	8.51524e-08	-1.61851e-06	3.29853e-08	4.60319e-07	-1.6171e-07	1.24051e-07	4.37035e-05	-1.49811e-06	1.14763e-05	2.2384e-05	2.5343e-06	2.07256e-05	1.84646e-05	-1.64433e-09	4.27432e-06
0.00292725	0.00101382	0.00102931	-0.000442718	4.77042e-05	3.56811e-05	7.45673e-05	1.3292e-05	0.000100887	7.45535e-05	4.41787e-06	0.000369947	-9.95476e-05	0.00236169	7.02595e-06	1.17091e-05	0.000288162	0.000174905	0.00557193	0.000140915	1.46623e-05	0.000623914	0.00021124	0.00296714	0.00168623	9.05488e-05	0.00017322	0.000185824	0.000669356	-0.000103076	-0.000556385	0.000122147	-0.000745294	5.53891e-05	0.000355613	-7.13603e-07	-3.99899e-06	5.1986e-06	1.62203e-05	3.45888e-05	2.06971e-05	0.00125234	0.000343399	0.000840317	0.00044284	0.000634353	0.000286463	0.0037203	2.84263e-06	-0.000343175
-7.18646e-05	1.41926e-05	0.00018594	0.000244646	-2.95913e-06	1.70211e-05	2.29491e-05	-3.42572e-07	7.42874e-06	5.4697e-06	5.9537e-07	0.000395357	0.000193051	9.07632e-05	9.74709e-07	7.54899e-07	-1.10102e-05	0.000151542	-6.2054e-05	4.63003e-05	3.55523e-05	-1.20594e-05	1.84312e-05	0.000444571	8.38154e-05	3.56552e-05	5.4375e-05	-2.71677e-05	0.000745857	0.000214566	0.00118454	-2.43161e-05	-3.95173e-05	2.54079e-06	6.80392e-05	1.31277e-06	5.89921e-05	1.96898e-07	2.16851e-06	-1.02429e-06	1.95419e-06	0.000112161	7.71177e-06	6.30407e-05	0.00022808	-0.000172495	0.000168645	0.000111335	1.80283e-06	-0.000111871
6.66485e-05	7.75675e-07	5.9197e-05	-1.05615e-05	2.00255e-05	0.00013343	1.85792e-05	5.43902e-07	5.24542e-06	2.64467e-06	1.38448e-07	6.82142e-05	0.000240448	6.84758e-05	-2.20979e-07	-6.94843e-08	0.000114153	3.92611e-07	-6.20955e-05	2.88016e-06	4.89131e-06	3.83884e-05	-6.11876e-06	-2.44072e-05	2.91965e-05	9.43054e-06	-5.23911e-06	-2.84461e-05	0.000226434	0.0002902	4.87172e-08	1.07892e-05	-1.84582e-05	2.98365e-06	2.19478e-05	2.67124e-06	-4.37401e-06	-1.87289e-07	-2.98163e-07	1.1591e-06	-6.08792e-07	0.000250375	5.43124e-05	-1.51058e-05	0.000160657	2.37239e-05	5.97183e-05	2.22326e-05	3.16997e-08	-1.2177e-05
3.87833e-06	4.19231e-07	-9.40915e-08	-3.66291e-07	-1.06437e-07	-5.66864e-08	-6.09184e-08	-4.34947e-09	8.15961e-08	1.17105e-08	2.65403e-09	6.07851e-08	-2.07578e-07	3.65694e-07	-2.37505e-09	8.54905e-10	1.70563e-07	2.21871e-07	4.81121e-07	1.13216e-07	-8.44922e-08	-1.58029e-07	6.20594e-07	2.54182e-07	9.29662e-08	1.29247e-07	5.22358e-07	2.31822e-07	-6.03082e-08	-2.26631e-08	-7.35171e-07	2.89767e-07	1.73977e-07	3.96751e-08	8.98504e-09	-6.38376e-10	1.68753e-08	-2.7993e-09	1.19434e-09	-2.64906e-08	1.18786e-08	-7.66734e-08	-8.90188e-08	9.20225e-08	6.44405e-07	1.52359e-07	1.93742e-07	2.0724e-07	1.5212e-09	6.11281e-07
0.000473157	9.44898e-05	-3.21313e-05	-1.86456e-05	1.53702e-05	6.1667e-05	1.92274e-05	6.81986e-06	3.69722e-05	-1.66605e-06	3.59544e-08	-2.17332e-05	0.000221534	4.6132e-05	2.1371e-06	-4.31858e-07	-4.69607e-05	-1.93942e-05	-8.72421e-05	-3.58913e-06	0.00015242	0.000233144	0.000110402	8.9918e-05	-0.000148207	-6.3834e-06	-2.7845e-05	-1.72568e-05	3.29927e-06	-7.99665e-06	-0.000320096	0.000294647	0.000209759	1.96714e-06	-2.87657e-06	-7.06518e-07	-9.82231e-06	-6.20892e-07	-4.09684e-07	-5.16422e-06	1.16551e-06	-0.000144755	5.85277e-05	0.000540481	0.000150903	0.000603617	0.000243884	-0.000144072	2.00171e-07	-8.31605e-05
6.47346e-08	-2.87464e-08	1.32813e-09	-3.11168e-07	-1.11552e-09	-2.07574e-08	-5.78546e-08	1.67685e-08	7.94493e-08	2.80682e-08	1.99329e-09	4.5652e-07	1.79924e-07	2.95961e-07	1.62449e-09	2.3306e-09	3.56671e-08	1.82321e-07	-3.18027e-07	1.03241e-07	2.89891e-07	2.29868e-08	1.07626e-06	5.46586e-07	-2.56835e-07	1.66488e-07	-3.64303e-08	-2.09391e-07	5.37364e-07	1.68107e-07	-1.15935e-06	1.50548e-07	1.86502e-07	7.98283e-08	-9.50803e-08	-4.42073e-09	-6.78404e-08	2.23315e-09	3.63295e-09	2.33503e-09	3.44997e-09	3.97058e-07	-1.20438e-07	1.0715e-07	7.88354e-07	-2.19728e-07	9.0235e-07	4.08418e-09	1.79537e-09	-6.95412e-07
-5.19927e-07	-1.84172e-07	8.29143e-08	-3.6706e-07	-6.66234e-08	4.65777e-08	-1.51719e-07	-1.44427e-09	2.98367e-07	9.68954e-08	7.44502e-09	5.74499e-07	1.25124e-06	3.89615e-07	-3.15537e-09	3.60213e-09	-2.5985e-07	4.69562e-07	-2.93305e-07	1.3022e-07	4.32628e-08	-3.24598e-07	2.25074e-07	2.34939e-07	-5.90051e-07	2.33151e-07	-6.34145e-08	-5.6213e-07	2.95762e-06	1.27387e-07	-1.14608e-06	5.81355e-08	9.19754e-07	2.26686e-07	-1.25365e-07	-1.25433e-09	-7.17933e-08	7.06466e-09	5.04129e-09	3.2581e-08	-1.67684e-09	4.06772e-07	-6.51127e-09	-1.33699e-07	2.53607e-06	-4.14324e-07	1.35346e-06	-3.25506e-07	1.92465e-09	-2.6177e-07
1.13267e-06	5.14205e-07	3.11891e-06	3.27762e-06	2.96395e-07	3.89694e-06	8.37827e-07	3.18496e-07	9.35533e-07	7.97093e-08	2.28598e-08	4.22169e-06	1.15814e-05	1.91609e-06	3.76304e-09	8.92424e-10	-5.6667e-07	1.71076e-07	2.74109e-06	1.73312e-07	-5.64938e-07	-3.2846e-07	6.2664e-07	1.50248e-06	2.10801e-06	2.88346e-07	-1.50616e-07	-2.84254e-06	1.43656e-05	5.75202e-06	-7.21535e-06	1.44648e-07	7.57475e-07	1.36726e-06	-2.05156e-08	2.10735e-07	-1.5794e-07	1.67261e-09	4.79941e-09	-2.93422e-08	-1.58882e-08	3.59438e-06	1.53439e-06	-9.24842e-07	2.44635e-06	-7.65167e-07	3.06638e-06	6.95589e-06	-4.66329e-10	-3.43746e-06
0.000255581	-9.89478e-06	-7.33379e-06	-4.25966e-06	5.30792e-06	-2.1099e-06	4.07633e-06	-2.4219e-07	6.45205e-06	-6.3427e-07	1.6539e-07	-5.46294e-06	4.87004e-05	6.17942e-06	-9.44191e-08	1.04714e-07	5.42188e-06	-2.08064e-06	0.000208365	3.34354e-06	1.42982e-06	6.23291e-06	2.56145e-05	6.52204e-05	3.95489e-05	4.7886e-06	-5.31084e-06	-5.97506e-06	-3.30641e-06	5.42281e-06	5.59773e-05	-5.25408e-06	-4.57123e-06	1.59887e-06	9.62884e-07	-3.43257e-07	3.70363e-06	2.6452e-07	4.21689e-09	2.39536e-07	5.75915e-07	-1.59246e-05	3.46772e-05	-8.28091e-06	-8.62234e-06	-1.71012e-05	3.31173e-05	2.74369e-05	-2.16926e-08	0.000130115
-9.35354e-08	-3.25944e-08	1.69204e-07	-7.18081e-09	4.85414e-08	1.60607e-07	1.9521e-08	-1.77627e-09	1.88706e-08	2.17622e-09	4.828e-10	8.53864e-08	3.31262e-07	2.36904e-07	1.58902e-09	5.59508e-11	-8.07e-09	-6.22881e-09	-3.58194e-07	2.28446e-09	1.73394e-08	-4.11795e-08	1.03564e-08	-7.26551e-09	3.92156e-08	7.9697e-08	-4.86703e-08	4.83333e-08	3.90473e-07	9.22316e-07	-1.21267e-08	7.69169e-08	4.29824e-07	6.97369e-09	7.25849e-08	7.00333e-09	1.87142e-08	1.2176e-09	-1.04774e-09	1.24274e-08	1.42958e-09	2.26552e-07	1.46985e-07	-1.4459e-07	3.08332e-07	-1.79385e-07	3.87645e-07	5.24065e-08	2.87947e-11	1.95059e-07
5.26545e-05	1.28096e-05	1.59421e-05	9.52381e-06	-3.52585e-07	1.70203e-07	1.97264e-06	-1.33086e-07	1.26062e-06	6.17575e-07	4.48617e-08	4.44348e-06	1.48511e-06	2.18013e-06	7.07815e-08	-1.32614e-08	-1.9385e-06	3.99744e-06	9.63079e-06	-5.10591e-07	6.94224e-08	2.07368e-06	-1.15446e-06	1.60627e-05	-4.70161e-06	9.98551e-07	-1.00866e-06	1.05041e-07	1.54458e-05	1.07124e-05	-1.43601e-05	1.28338e-05	1.32169e-05	1.15315e-07	-2.33495e-06	-3.45336e-08	-7.08792e-07	-3.08951e-09	2.09771e-07	-2.59401e-07	2.58374e-07	5.65616e-06	3.06205e-06	-4.23019e-06	1.56942e-05	3.95454e-05	-7.48244e-06	1.9347e-05	-8.98392e-09	-1.52736e-06
7.4767e-05	1.86163e-05	6.79772e-05	-2.15217e-07	-8.25907e-06	-4.96418e-06	2.63897e-06	-4.33629e-07	7.355e-06	1.40169e-06	1.7061e-07	8.47514e-05	0.000121789	0.000157295	3.087e-07	3.94135e-08	-2.82554e-05	9.52444e-06	0.000265496	8.47111e-07	-1.48578e-05	-1.19527e-05	-2.50306e-06	0.000150142	-8.65886e-07	4.75161e-06	1.74755e-05	7.75199e-05	0.000156642	-1.78034e-05	0.000200559	3.28769e-05	0.000176299	7.13571e-06	1.06179e-06	-2.12996e-07	-8.38073e-06	-1.30446e-07	5.13184e-07	-1.68012e-06	1.74152e-06	-2.70269e-05	2.16022e-05	-2.91196e-05	7.38566e-05	-3.43477e-05	2.12595e-06	0.000128726	-4.18504e-08	0.000198458
3.55942e-05	-5.55245e-06	7.31883e-06	8.1792e-06	4.9023e-06	7.81198e-07	-3.5483e-06	-3.51254e-07	-3.70464e-06	2.15033e-06	-4.70757e-08	0.000129034	-1.78131e-05	9.31666e-05	1.95352e-07	2.80969e-09	-2.48639e-05	1.96206e-06	2.00001e-05	-1.5236e-06	8.23008e-06	-8.47612e-06	1.19469e-05	-5.47522e-06	2.60017e-05	5.46961e-06	-4.30821e-06	0.000151356	0.000196499	-3.34736e-05	-2.70004e-05	1.90608e-05	4.6295e-05	2.25435e-07	-3.16932e-06	6.62516e-07	-1.83952e-05	4.27067e-07	-2.7661e-07	-6.77743e-07	-3.03108e-07	0.000172813	-2.8208e-06	-1.04316e-05	-4.31335e-05	2.43257e-06	-5.32807e-06	-8.17451e-06	-8.71131e-08	4.35401e-05
1.63036e-05	9.60078e-07	-8.11218e-07	-1.21993e-06	-5.95661e-08	2.326e-07	-8.89007e-08	-4.99913e-08	3.14972e-07	1.24089e-07	1.6452e-08	2.48177e-07	5.01706e-07	2.565e-06	-1.82687e-08	1.35783e-08	1.80862e-07	-4.6578e-07	1.0582e-05	1.11848e-07	-6.7051e-07	1.76126e-06	1.26932e-06	1.77615e-07	4.60601e-06	7.43354e-07	-2.96025e-07	1.65076e-06	2.27681e-06	2.31725e-06	-6.82823e-06	6.99305e-06	4.38421e-07	4.03957e-07	-2.01229e-08	-2.59241e-08	2.59216e-07	1.88715e-09	1.68436e-09	-5.51655e-08	-7.62283e-09	1.10449e-06	1.29888e-06	-9.02069e-07	9.90612e-06	-2.88462e-06	7.59357e-06	2.26196e-06	6.19231e-09	-3.56094e-06
0.000791498	6.6152e-05	1.35544e-05	0.000172954	-4.47828e-06	-7.33379e-06	1.84394e-05	-4.51575e-07	7.54219e-06	5.03629e-08	1.85275e-07	2.37971e-05	5.48913e-06	3.08358e-06	6.79253e-08	-9.30936e-08	2.90245e-05	1.15028e-05	0.000146616	1.11105e-06	-2.27723e-06	3.01704e-05	5.45762e-06	1.98994e-05	3.49223e-05	3.90899e-06	1.18614e-06	2.36882e-05	-6.12217e-06	5.60798e-05	-3.26638e-05	3.51521e-05	0.00019741	7.26896e-06	5.71273e-06	-8.11325e-08	4.0224e-05	7.48885e-10	1.11556e-08	-1.62948e-06	6.54368e-07	-2.86323e-05	3.03305e-05	-5.60711e-06	-1.60281e-05	-2.46583e-06	-2.51444e-05	0.000148284	-5.6055e-08	-5.22374e-06
0.000865838	0.000111618	-0.000404239	0.000151183	3.4372e-06	-8.75121e-05	0.000100179	5.49654e-05	-8.88807e-05	-2.86762e-06	-5.90374e-07	0.000210092	-0.00069917	8.35446e-05	-4.01765e-06	1.06057e-06	-0.00016085	0.000420047	0.000480043	3.38653e-05	-0.000118346	0.000233295	5.37471e-05	-0.000258009	-6.48241e-05	3.48494e-05	3.89562e-05	0.00126575	-0.000361851	-0.000300415	-0.00179612	-2.19536e-05	-0.000159507	4.26731e-05	0.00028875	-4.16114e-06	-3.92398e-05	-1.60629e-07	-5.42749e-06	4.29766e-05	1.11468e-05	-0.000327579	0.000179765	0.00255197	0.000664945	0.00328053	-0.000675635	-0.000113691	2.51569e-07	-0.000983623
0.000104723	0.000236646	0.000207595	0.000140981	-3.15329e-05	-3.6327e-05	1.57574e-06	-5.28162e-06	2.96585e-05	1.16427e-05	8.80935e-07	0.000398655	0.000945042	0.000541601	1.97067e-06	3.24133e-06	9.82968e-05	2.47612e-05	0.00170531	5.63524e-05	0.000100141	0.000293747	0.000626881	0.000996649	0.000319581	7.50112e-05	9.61458e-05	0.000146836	0.000964827	7.67632e-05	0.000292002	9.65981e-06	0.000222469	1.33479e-05	6.3425e-05	-1.30643e-07	-5.84777e-06	1.13603e-06	5.17241e-06	1.3372e-05	7.82631e-06	0.00022993	0.000285845	-0.000110258	0.000240071	0.000201122	0.000408462	0.00100168	1.14364e-06	2.68731e-05
0.00109981	0.000351584	0.00119024	-0.000163754	1.92348e-06	7.3389e-05	0.00011619	-1.82956e-06	1.18273e-05	3.25034e-05	3.61674e-06	0.000594511	0.00143617	0.000119773	5.31143e-06	1.57806e-06	0.00025223	0.000143365	0.0022838	2.28908e-05	1.57052e-05	0.00056952	0.000109144	0.00107458	0.000741773	4.89593e-05	3.19151e-05	-7.28996e-05	0.00224291	0.00078248	0.000282078	3.12299e-05	-0.000194381	4.94632e-05	8.38318e-05	2.36523e-06	3.31794e-05	1.54917e-06	1.2833e-05	-9.51037e-06	9.26676e-06	0.000759431	0.000687652	-0.000118169	7.3414e-05	0.000730791	0.000744879	0.00246055	4.0576e-07	0.000158461
[truncated: 46 more columns]
