# Supplementary material for: Cancer classification: Mutual information, target network and strategies of therapy
Source: J Clin Bioinforma. 2012 Oct 2;2:16. doi: 10.1186/2043-9113-2-16 (PMC3524788; doi:10.1186/2043-9113-2-16)
Supplement: Additional file 7 — 18655 Grade3 MI. An MS Office Excel file which contains a matrix of the pairwise MI values of 96 biomarkers of grade3 samples. [file 2043-9113-2-16-S7.xlsx]

## Sheet: Sheet1
0.0472663	0.00162446	0.000962699	0.00266037	0.000970323	-3.67843e-05	0.000166344	-1.31045e-05	0.000471827	-3.40542e-06	6.22678e-06	0.00634317	0.00136409	-9.87887e-05	2.01687e-06	-1.06977e-06	0.0007848	6.78012e-05	-5.45327e-05	0.000100627	0.000439728	-0.000734619	0.00666095	0.00183976	0.00270402	0.00388898	2.21871e-05	0.00244725	0.000747098	0.0123991	-0.000836709	0.00657713	0.0220999	-4.81244e-05	-6.34245e-05	2.67616e-05	0.000282702	4.40686e-05	9.94537e-07	0.000376454	0.000275146	0.00237952	0.000363736	-0.00121417	0.00429921	0.00390733	0.00916759	-0.000889692	4.2293e-05	0.000832183
0.00162446	0.00404111	0.000101874	0.000941336	-0.000127478	5.39232e-06	0.000215297	2.52112e-06	0.000774363	-2.33475e-06	1.57087e-06	0.00131477	0.00067484	0.000289632	1.36564e-05	1.88412e-06	-0.000180564	1.31909e-06	0.000819521	1.0363e-05	0.000654774	-0.000212809	0.000968257	0.000107213	0.000688444	0.000638226	3.24546e-05	-0.000505492	-0.000182086	0.000320168	0.000555247	0.0017447	-0.000320399	4.82286e-05	0.00035119	1.42762e-05	-9.72639e-06	-1.13847e-06	2.24535e-08	-3.26921e-05	4.21001e-05	0.000192721	0.000125602	0.000714445	0.0021717	0.000892821	0.000880628	0.000705845	4.85366e-06	0.000126691
0.000962699	0.000101874	0.00215771	-1.98781e-06	-4.02873e-05	-1.33383e-05	1.78731e-06	-1.07505e-06	1.30555e-05	3.48278e-06	5.30975e-07	0.000751194	0.00216962	0.000145974	2.57768e-06	-1.30434e-07	-9.46587e-05	-7.37918e-06	0.00129677	0.000121056	7.50093e-05	0.000130907	0.00177486	0.00495635	0.00035204	0.000835457	7.36027e-05	0.00422603	0.00132872	0.000316921	0.000259144	0.000262678	-0.00033128	0.000171248	0.000120136	4.20515e-05	8.06317e-08	6.02243e-06	6.1245e-07	7.66419e-05	7.3008e-05	2.94098e-05	0.000280317	-0.00051973	0.000594884	0.000630205	0.00317099	0.000138165	1.65071e-05	0.000251642
0.00266037	0.000941336	-1.98781e-06	0.00355939	4.83524e-05	0.000149724	0.000356352	1.98826e-05	0.000222349	7.1937e-06	2.9412e-06	0.00200826	5.69438e-05	0.000197053	6.98358e-06	8.97595e-09	-2.56883e-05	-3.29955e-05	0.000349565	4.04041e-07	-3.56776e-05	-0.000332976	0.00128526	0.000433717	0.000348753	0.000872035	0.00022672	-7.14675e-05	-0.000170615	0.00294682	0.000942032	0.0014318	0.00912218	1.42132e-05	2.51787e-05	1.50319e-05	-6.57169e-06	-6.25715e-07	5.68587e-07	6.69861e-05	3.63051e-05	-0.000154408	0.000358573	-0.000859104	0.000256222	0.000769353	0.000361706	0.000157144	7.25023e-06	6.95998e-05
0.000970323	-0.000127478	-4.02873e-05	4.83524e-05	0.000362784	1.21939e-05	9.20526e-06	7.47781e-08	-1.67117e-05	-1.19316e-06	-1.91478e-07	0.000249383	-0.000270033	8.92074e-05	-8.25952e-07	-1.99922e-07	4.7853e-05	-8.26814e-05	0.000210104	-3.42263e-06	0.000133904	-8.44562e-05	-4.86877e-06	-0.000245175	0.000500343	2.92567e-05	-6.46407e-06	-2.70133e-05	-0.000157829	0.00042871	0.000131427	-2.99455e-05	0.00178091	2.17354e-05	3.03873e-05	-1.61343e-06	3.6417e-05	3.26158e-06	-1.16098e-07	3.34838e-05	-1.24206e-06	0.000121389	-3.79704e-05	-0.000329724	0.000945354	-1.8228e-05	-0.000241399	0.000107896	-8.34331e-07	9.49535e-06
-3.67843e-05	5.39232e-06	-1.33383e-05	0.000149724	1.21939e-05	6.01663e-05	9.19953e-07	3.134e-06	3.54806e-06	1.58375e-06	1.01272e-07	4.78922e-06	-3.23954e-05	7.28762e-05	-2.35706e-07	-1.04052e-07	-2.17374e-06	3.99073e-05	0.000202538	-2.19891e-06	-2.71788e-05	-3.05394e-05	-2.86116e-05	0.000103213	0.000114016	-6.04635e-06	1.58253e-05	7.12399e-05	-5.65305e-05	0.000113815	0.000117626	-7.94911e-06	0.000588234	6.26185e-06	6.71963e-06	-1.83906e-07	-2.00926e-07	4.41511e-07	-4.44965e-08	1.48508e-05	-1.72504e-06	5.41476e-05	-1.26174e-05	-4.32708e-05	-5.02482e-05	-1.01037e-05	0.000147573	7.28334e-05	9.67884e-08	-1.16803e-05
0.000166344	0.000215297	1.78731e-06	0.000356352	9.20526e-06	9.19953e-07	0.000532756	1.10156e-06	0.00012287	4.23184e-06	-3.13407e-07	0.000183487	-1.05745e-05	0.000322821	-1.42881e-07	9.67106e-07	-3.73913e-05	0.000504796	0.00166743	2.32913e-06	-1.84728e-05	-7.94053e-05	-0.000233612	0.000420539	7.19909e-05	-7.49544e-05	0.000222444	0.000369614	0.000489433	-0.000346905	0.000112568	0.000322727	0.00160436	0.000149367	1.1171e-05	1.17019e-05	6.85149e-06	-5.81263e-07	1.6936e-06	-4.93951e-06	2.6324e-06	-0.000194575	0.000192877	-0.000298533	0.000191278	4.30165e-05	-0.000322629	0.000970044	-1.45179e-06	-1.97366e-05
-1.31045e-05	2.52112e-06	-1.07505e-06	1.98826e-05	7.47781e-08	3.134e-06	1.10156e-06	7.17779e-07	1.58888e-06	6.05292e-08	1.93493e-09	-1.28739e-07	-1.13581e-05	2.70004e-06	-3.12721e-08	-7.76808e-09	4.55387e-09	-1.6533e-06	-1.11392e-05	4.02652e-07	-3.61326e-06	-3.53513e-06	-6.00504e-06	-1.40609e-05	1.44416e-06	-2.22962e-06	9.59283e-06	5.66389e-07	-9.31289e-06	1.52742e-05	5.37583e-06	-3.39631e-06	6.348e-05	-1.24657e-06	3.90181e-06	1.66011e-07	-2.55943e-07	-3.30373e-08	-1.36412e-08	6.28699e-07	-6.04678e-08	3.40247e-06	-2.49144e-06	-1.1867e-05	9.34242e-06	-1.54356e-06	-1.0265e-05	-2.20195e-06	-5.74358e-08	-1.38051e-06
0.000471827	0.000774363	1.30555e-05	0.000222349	-1.67117e-05	3.54806e-06	0.00012287	1.58888e-06	0.000198444	-5.75688e-07	2.54901e-07	0.000199637	3.92042e-05	0.000133656	2.08055e-06	7.91074e-08	-5.24026e-05	-4.65973e-06	0.000447534	4.40456e-06	6.45927e-05	-9.12057e-05	6.65961e-05	5.27003e-05	0.000184427	7.7686e-05	5.25679e-05	-2.70135e-05	-8.06542e-05	1.79634e-05	7.55319e-05	0.000447588	0.00015887	2.88022e-05	6.02363e-05	2.22653e-06	-3.29608e-06	-2.61752e-07	2.19654e-07	-6.54581e-06	8.96391e-06	-5.69039e-05	3.40741e-05	-0.000179805	0.000572599	0.000122097	3.61547e-05	0.000266602	-3.52692e-07	1.47512e-05
-3.40542e-06	-2.33475e-06	3.48278e-06	7.1937e-06	-1.19316e-06	1.58375e-06	4.23184e-06	6.05292e-08	-5.75688e-07	8.40387e-07	3.16449e-09	7.80561e-07	-9.23525e-06	5.14896e-07	9.98765e-08	-3.3462e-08	-1.36645e-06	1.06457e-05	5.13679e-06	5.15802e-07	3.20087e-07	1.62366e-06	-6.74367e-06	4.36289e-06	-4.17239e-06	-2.49807e-06	-1.56202e-06	2.30387e-05	8.91831e-07	4.11816e-06	3.12232e-06	1.64486e-06	4.27884e-05	8.0912e-07	4.28025e-07	1.41523e-07	5.80039e-07	2.33635e-08	2.12342e-08	4.99914e-09	1.65367e-08	1.16531e-06	9.82463e-06	-1.5827e-05	1.3161e-05	-2.35147e-06	1.19589e-05	5.64693e-06	-4.79784e-08	8.76873e-07
6.22678e-06	1.57087e-06	5.30975e-07	2.9412e-06	-1.91478e-07	1.01272e-07	-3.13407e-07	1.93493e-09	2.54901e-07	3.16449e-09	1.19745e-08	2.10034e-06	2.81665e-06	2.94388e-07	3.42442e-09	1.49817e-10	-2.70236e-07	1.19399e-06	9.90228e-07	2.06913e-08	-4.21534e-08	-4.10339e-07	4.9295e-06	2.78738e-06	5.68729e-07	2.13053e-06	4.80263e-07	-1.26895e-06	1.11048e-06	7.13217e-06	7.69777e-07	1.74863e-06	2.15215e-06	4.70556e-08	-7.76057e-08	2.34965e-08	1.47031e-07	5.97363e-10	-2.74851e-09	5.91419e-08	1.63195e-07	2.02369e-07	9.97158e-08	-9.05314e-08	5.3387e-06	1.34524e-06	6.1323e-06	-7.56061e-07	2.9641e-08	3.87009e-07
0.00634317	0.00131477	0.000751194	0.00200826	0.000249383	4.78922e-06	0.000183487	-1.28739e-07	0.000199637	7.80561e-07	2.10034e-06	0.00493542	0.001893	0.000230478	1.26739e-05	1.73487e-06	-6.47909e-05	7.59281e-05	0.00154962	2.14618e-05	0.000294088	-0.000272094	0.00466495	0.00165164	0.00194125	0.00264438	0.000228092	0.000122287	0.000444706	0.00344708	0.00108059	0.00140979	0.00591507	5.60906e-05	1.40655e-05	2.67182e-05	4.90007e-05	4.81428e-06	-9.59397e-07	8.80643e-05	0.000116273	0.000121306	0.000939045	-0.000680992	0.00161096	0.00199854	0.00234911	-0.000342515	4.20502e-05	0.000399662
0.00136409	0.00067484	0.00216962	5.69438e-05	-0.000270033	-3.23954e-05	-1.05745e-05	-1.13581e-05	3.92042e-05	-9.23525e-06	2.81665e-06	0.001893	0.0129559	0.00156244	1.29253e-05	8.96691e-06	-3.72498e-05	0.00174774	0.0101325	0.00010171	0.000638851	0.00057917	0.00746701	0.0114646	0.00211098	0.00291264	0.00028963	-0.0012158	0.00860051	0.00288356	0.00109416	0.000720065	-0.000942542	0.000743851	-2.163e-05	0.000145833	5.79335e-05	7.23272e-06	-3.00968e-07	6.73322e-05	0.000102559	0.00238747	0.000469441	0.0057855	0.00311032	0.00128377	0.00579674	0.00199637	6.09054e-05	0.000875256
-9.87887e-05	0.000289632	0.000145974	0.000197053	8.92074e-05	7.28762e-05	0.000322821	2.70004e-06	0.000133656	5.14896e-07	2.94388e-07	0.000230478	0.00156244	0.00157905	-3.35238e-07	7.41657e-07	-5.60798e-05	0.000612675	0.00619178	-2.22803e-07	0.000102287	-0.000138086	0.00111198	0.0030781	0.00248568	0.000372117	0.000235616	-0.000709368	0.00166768	0.000646748	0.000816477	0.000368279	0.000666666	0.000436584	-1.91393e-05	2.85774e-05	2.16076e-05	1.34409e-06	2.10076e-06	2.61614e-05	6.10931e-06	-6.58412e-05	0.000254824	0.000181387	0.000221089	0.000102647	0.0006426	0.00223073	1.40154e-05	6.67581e-05
2.01687e-06	1.36564e-05	2.57768e-06	6.98358e-06	-8.25952e-07	-2.35706e-07	-1.42881e-07	-3.12721e-08	2.08055e-06	9.98765e-08	3.42442e-09	1.26739e-05	1.29253e-05	-3.35238e-07	1.74219e-07	4.01821e-09	-9.84541e-07	-1.25039e-06	8.97532e-06	1.12783e-07	6.43333e-06	-1.15041e-06	1.56894e-05	4.99153e-06	3.45005e-06	8.06131e-06	-3.40827e-07	6.13618e-06	-2.44025e-07	9.41985e-06	5.52094e-06	6.9823e-06	-9.18927e-07	3.04716e-07	7.5465e-07	1.61622e-07	-9.34369e-08	8.92828e-09	-4.11888e-09	-2.72416e-08	1.40313e-07	3.23122e-06	4.13172e-06	-1.42821e-06	8.10267e-07	4.67029e-06	3.50227e-06	-1.37819e-06	1.33494e-07	2.29857e-06
-1.06977e-06	1.88412e-06	-1.30434e-07	8.97595e-09	-1.99922e-07	-1.04052e-07	9.67106e-07	-7.76808e-09	7.91074e-08	-3.3462e-08	1.49817e-10	1.73487e-06	8.96691e-06	7.41657e-07	4.01821e-09	8.30522e-08	-6.52845e-07	4.473e-06	1.70645e-06	2.98374e-10	1.96794e-06	5.51564e-06	5.8516e-06	3.31899e-06	1.93602e-06	1.82538e-06	1.16904e-06	-1.82002e-06	1.25068e-05	5.31021e-06	8.76264e-07	1.98359e-07	-1.57737e-06	-1.25568e-07	4.82528e-07	6.98859e-08	2.14566e-07	-4.66163e-09	-6.54067e-09	-3.83355e-08	6.97539e-08	3.73163e-06	-4.56351e-07	3.81586e-05	1.97776e-06	1.68678e-06	5.97225e-07	6.65965e-07	2.97413e-08	8.24818e-07
0.0007848	-0.000180564	-9.46587e-05	-2.56883e-05	4.7853e-05	-2.17374e-06	-3.73913e-05	4.55387e-09	-5.24026e-05	-1.36645e-06	-2.70236e-07	-6.47909e-05	-3.72498e-05	-5.60798e-05	-9.84541e-07	-6.52845e-07	0.00123969	-0.00012546	-0.000583342	3.04427e-06	3.45312e-05	1.23552e-05	-0.000308536	-0.000508917	-0.000112124	-0.000144086	1.43157e-05	-0.000104273	-8.63326e-05	-0.000328829	4.13866e-05	-0.00021378	-8.36983e-05	-5.26523e-05	-1.93324e-05	-5.54602e-06	-2.65864e-06	-9.17786e-07	1.87502e-06	2.04781e-05	-9.9708e-06	-0.000159609	-5.2245e-05	-3.44205e-05	-2.27466e-05	-7.74732e-05	-0.000264312	-4.72653e-05	-2.37849e-06	-3.8707e-05
6.78012e-05	1.31909e-06	-7.37918e-06	-3.29955e-05	-8.26814e-05	3.99073e-05	0.000504796	-1.6533e-06	-4.65973e-06	1.06457e-05	1.19399e-06	7.59281e-05	0.00174774	0.000612675	-1.25039e-06	4.473e-06	-0.00012546	0.00242896	0.00291459	4.79153e-06	9.64963e-05	0.00023747	0.00103005	0.00127079	0.000269674	0.00023841	0.000307213	0.000387798	0.00287261	0.000512839	0.000348636	0.000198876	0.00154216	0.000243021	-1.75443e-05	3.99337e-05	8.03921e-05	-5.95816e-07	9.32709e-07	-1.6249e-05	1.44174e-05	0.00113518	0.000111632	0.00266747	0.00210845	0.000130432	0.000769105	0.000962403	8.20175e-06	6.71739e-05
-5.45327e-05	0.000819521	0.00129677	0.000349565	0.000210104	0.000202538	0.00166743	-1.11392e-05	0.000447534	5.13679e-06	9.90228e-07	0.00154962	0.0101325	0.00619178	8.97532e-06	1.70645e-06	-0.000583342	0.00291459	0.0389156	5.35488e-05	0.000283995	-0.000691283	0.00675453	0.0179372	0.00926189	0.00223506	0.000825742	-0.00238039	0.00732265	0.00418738	0.00367728	0.00163683	0.000616978	0.00254891	-0.000216104	0.000240096	9.87517e-05	1.45242e-05	1.91866e-05	2.50399e-05	3.25332e-05	-0.000405379	0.00147558	-0.00103032	0.00220631	0.000629757	0.00150614	0.0106858	8.48348e-05	0.000498503
0.000100627	1.0363e-05	0.000121056	4.04041e-07	-3.42263e-06	-2.19891e-06	2.32913e-06	4.02652e-07	4.40456e-06	5.15802e-07	2.06913e-08	2.14618e-05	0.00010171	-2.22803e-07	1.12783e-07	2.98374e-10	3.04427e-06	4.79153e-06	5.35488e-05	1.19923e-05	-5.83525e-06	1.82068e-05	7.32977e-05	0.000265106	-2.10381e-06	2.93473e-05	3.53014e-06	0.000278885	9.55833e-05	-5.06622e-06	-1.28637e-06	1.69073e-05	1.72289e-06	1.27737e-05	8.13065e-06	4.16532e-06	4.72615e-07	5.28604e-07	1.5886e-07	4.17972e-06	4.70414e-06	3.46894e-06	2.19392e-05	1.57494e-05	0.000139972	2.36348e-05	-2.2188e-05	2.47622e-05	4.14596e-07	1.05262e-05
0.000439728	0.000654774	7.50093e-05	-3.56776e-05	0.000133904	-2.71788e-05	-1.84728e-05	-3.61326e-06	6.45927e-05	3.20087e-07	-4.21534e-08	0.000294088	0.000638851	0.000102287	6.43333e-06	1.96794e-06	3.45312e-05	9.64963e-05	0.000283995	-5.83525e-06	0.00114664	0.00044288	0.000579448	0.000128251	0.00041285	0.000281531	-5.41687e-05	-0.000548717	0.000537067	0.000218843	-4.95298e-05	0.000388035	-0.000227578	2.18469e-05	6.23847e-05	5.32971e-06	2.20199e-05	3.21718e-07	-3.63917e-07	-5.33945e-06	1.21521e-06	0.000262344	0.000132011	0.00304435	0.000657082	0.000337452	0.00060488	0.000298429	5.91523e-06	0.000196662
-0.000734619	-0.000212809	0.000130907	-0.000332976	-8.44562e-05	-3.05394e-05	-7.94053e-05	-3.53513e-06	-9.12057e-05	1.62366e-06	-4.10339e-07	-0.000272094	0.00057917	-0.000138086	-1.15041e-06	5.51564e-06	1.23552e-05	0.00023747	-0.000691283	1.82068e-05	0.00044288	0.00283973	-0.000419717	8.43642e-05	-0.000271552	-0.000281547	-9.32909e-05	0.001642	0.00181259	-0.000280914	-0.000281601	-7.87219e-05	-0.00064016	-6.538e-05	-4.59929e-05	-6.76377e-06	-2.41332e-05	-3.61229e-07	-7.05493e-07	5.28044e-06	-8.46135e-06	0.00122644	-2.47403e-05	0.0100843	-0.000120871	0.000118046	-0.00053774	2.85977e-05	-5.35794e-06	-6.74688e-05
0.00666095	0.000968257	0.00177486	0.00128526	-4.86877e-06	-2.86116e-05	-0.000233612	-6.00504e-06	6.65961e-05	-6.74367e-06	4.9295e-06	0.00466495	0.00746701	0.00111198	1.56894e-05	5.8516e-06	-0.000308536	0.00103005	0.00675453	7.32977e-05	0.000579448	-0.000419717	0.0102092	0.00701149	0.003515	0.00460719	0.00054908	-0.00117892	0.00310979	0.00713452	0.000962728	0.00161031	0.000564452	0.000436993	-6.79692e-05	0.00011505	0.00014526	1.24473e-05	-1.53032e-06	0.000148668	0.000193199	0.000725098	0.000863861	-0.000771387	0.00283205	0.00248854	0.00433937	-0.00016634	8.53852e-05	0.00113777
0.00183976	0.000107213	0.00495635	0.000433717	-0.000245175	0.000103213	0.000420539	-1.40609e-05	5.27003e-05	4.36289e-06	2.78738e-06	0.00165164	0.0114646	0.0030781	4.99153e-06	3.31899e-06	-0.000508917	0.00127079	0.0179372	0.000265106	0.000128251	8.43642e-05	0.00701149	0.0234582	0.00486393	0.00266163	0.000234589	0.00583203	0.00909742	0.00262454	0.000953341	0.000913873	0.000367444	0.00142377	-0.000180189	0.000204773	4.98662e-05	1.82474e-05	8.79143e-06	0.000167141	0.00013565	0.000144852	0.0011696	0.000789013	0.000880986	0.0011876	0.00795656	0.00543406	7.1703e-05	0.0008429
0.00270402	0.000688444	0.00035204	0.000348753	0.000500343	0.000114016	7.19909e-05	1.44416e-06	0.000184427	-4.17239e-06	5.68729e-07	0.00194125	0.00211098	0.00248568	3.45005e-06	1.93602e-06	-0.000112124	0.000269674	0.00926189	-2.10381e-06	0.00041285	-0.000271552	0.003515	0.00486393	0.00852813	0.00152186	0.000172927	-0.00130948	0.0011714	0.0027792	0.000881954	0.000446743	0.002835	0.00050842	9.26699e-05	4.5897e-05	7.85818e-05	5.99181e-06	1.67428e-06	9.26429e-05	4.16562e-05	-5.1753e-05	0.000432296	-0.000810117	0.000561506	0.000565479	0.000649648	0.00187736	4.09486e-05	0.000225745
0.00388898	0.000638226	0.000835457	0.000872035	2.92567e-05	-6.04635e-06	-7.49544e-05	-2.22962e-06	7.7686e-05	-2.49807e-06	2.13053e-06	0.00264438	0.00291264	0.000372117	8.06131e-06	1.82538e-06	-0.000144086	0.00023841	0.00223506	2.93473e-05	0.000281531	-0.000281547	0.00460719	0.00266163	0.00152186	0.0022514	0.00020698	-0.000383198	0.000890969	0.00307211	0.000481212	0.00099455	0.00133034	0.000136491	-1.99019e-05	4.25525e-05	5.64982e-05	5.74485e-06	-9.72181e-07	8.08456e-05	9.85675e-05	0.000206429	0.000501897	-0.000783702	0.00117335	0.00136508	0.00227946	-0.000277572	3.8909e-05	0.000508522
2.21871e-05	3.24546e-05	7.36027e-05	0.00022672	-6.46407e-06	1.58253e-05	0.000222444	9.59283e-06	5.25679e-05	-1.56202e-06	4.80263e-07	0.000228092	0.00028963	0.000235616	-3.40827e-07	1.16904e-06	1.43157e-05	0.000307213	0.000825742	3.53014e-06	-5.41687e-05	-9.32909e-05	0.00054908	0.000234589	0.000172927	0.00020698	0.000549595	0.00025563	0.00013401	0.00079257	0.00013993	2.26617e-05	0.00035768	4.69911e-05	5.32158e-05	3.75148e-06	1.19781e-05	-3.09859e-07	-9.06686e-08	1.4891e-05	1.05411e-05	-0.000153221	8.79512e-06	-0.000502701	0.000117682	0.000101981	9.1585e-05	0.000190875	5.14022e-06	5.14374e-05
0.00244725	-0.000505492	0.00422603	-7.14675e-05	-2.70133e-05	7.12399e-05	0.000369614	5.66389e-07	-2.70135e-05	2.30387e-05	-1.26895e-06	0.000122287	-0.0012158	-0.000709368	6.13618e-06	-1.82002e-06	-0.000104273	0.000387798	-0.00238039	0.000278885	-0.000548717	0.001642	-0.00117892	0.00583203	-0.00130948	-0.000383198	0.00025563	0.0263092	-0.000584024	-0.00145248	-0.000244973	0.000419591	0.000662149	-0.000120605	8.18874e-05	4.45595e-06	-6.40437e-05	2.14548e-05	1.09129e-06	0.000377003	0.000105841	0.00121054	0.000640422	-0.000344737	-0.000569849	0.000277883	-0.00036104	-0.000384384	-1.37575e-05	1.09165e-05
0.000747098	-0.000182086	0.00132872	-0.000170615	-0.000157829	-5.65305e-05	0.000489433	-9.31289e-06	-8.06542e-05	8.91831e-07	1.11048e-06	0.000444706	0.00860051	0.00166768	-2.44025e-07	1.25068e-05	-8.63326e-05	0.00287261	0.00732265	9.55833e-05	0.000537067	0.00181259	0.00310979	0.00909742	0.0011714	0.000890969	0.00013401	-0.000584024	0.0110486	0.000299884	0.000288653	0.000447073	0.00376414	0.000676472	-0.000119538	0.000101831	4.08172e-05	3.97657e-07	1.59874e-06	2.16056e-07	4.54247e-05	0.00292085	0.000438752	0.012602	0.0021663	0.000575972	0.00219034	0.00339513	2.44923e-05	0.000329072
0.0123991	0.000320168	0.000316921	0.00294682	0.00042871	0.000113815	-0.000346905	1.52742e-05	1.79634e-05	4.11816e-06	7.13217e-06	0.00344708	0.00288356	0.000646748	9.41985e-06	5.31021e-06	-0.000328829	0.000512839	0.00418738	-5.06622e-06	0.000218843	-0.000280914	0.00713452	0.00262454	0.0027792	0.00307211	0.00079257	-0.00145248	0.000299884	0.0152033	0.000258965	0.00201461	0.0110285	0.00015159	0.00015276	4.59071e-05	0.000209354	1.58121e-05	-2.07155e-06	0.000147468	0.000101201	0.000332676	0.000305642	-0.000384664	0.00260698	0.00131087	0.0067974	-0.00043508	4.68032e-05	0.000724972
-0.000836709	0.000555247	0.000259144	0.000942032	0.000131427	0.000117626	0.000112568	5.37583e-06	7.55319e-05	3.12232e-06	7.69777e-07	0.00108059	0.00109416	0.000816477	5.52094e-06	8.76264e-07	4.13866e-05	0.000348636	0.00367728	-1.28637e-06	-4.95298e-05	-0.000281601	0.000962728	0.000953341	0.000881954	0.000481212	0.00013993	-0.000244973	0.000288653	0.000258965	0.00313447	0.000170173	0.000878707	0.000303536	9.8474e-05	1.58355e-05	-1.19666e-05	1.31685e-06	9.25104e-07	3.13526e-05	1.01341e-05	9.31772e-05	7.64511e-05	-0.00065	0.00177031	0.000321538	0.00310626	0.000803275	1.26471e-05	2.03607e-05
0.00657713	0.0017447	0.000262678	0.0014318	-2.99455e-05	-7.94911e-06	0.000322727	-3.39631e-06	0.000447588	1.64486e-06	1.74863e-06	0.00140979	0.000720065	0.000368279	6.9823e-06	1.98359e-07	-0.00021378	0.000198876	0.00163683	1.69073e-05	0.000388035	-7.87219e-05	0.00161031	0.000913873	0.000446743	0.00099455	2.26617e-05	0.000419591	0.000447073	0.00201461	0.000170173	0.00264645	0.00427472	0.000125843	3.90249e-06	1.47966e-05	1.24228e-05	6.06302e-06	6.17646e-07	5.23171e-05	5.84949e-05	-2.26633e-05	0.000326675	0.0004892	0.000855924	0.0010648	0.00114514	0.000696235	9.15514e-06	0.000290283
0.0220999	-0.000320399	-0.00033128	0.00912218	0.00178091	0.000588234	0.00160436	6.348e-05	0.00015887	4.27884e-05	2.15215e-06	0.00591507	-0.000942542	0.000666666	-9.18927e-07	-1.57737e-06	-8.36983e-05	0.00154216	0.000616978	1.72289e-06	-0.000227578	-0.00064016	0.000564452	0.000367444	0.002835	0.00133034	0.00035768	0.000662149	0.00376414	0.0110285	0.000878707	0.00427472	0.0581522	7.95064e-05	0.000599837	5.30791e-05	8.40461e-05	1.71497e-05	1.70049e-06	0.000411804	2.80377e-05	0.0031672	0.00115442	-0.000545219	0.000487922	0.00149097	0.00124266	0.00127646	-4.69075e-06	-0.000180562
-4.81244e-05	4.82286e-05	0.000171248	1.42132e-05	2.17354e-05	6.26185e-06	0.000149367	-1.24657e-06	2.88022e-05	8.0912e-07	4.70556e-08	5.60906e-05	0.000743851	0.000436584	3.04716e-07	-1.25568e-07	-5.26523e-05	0.000243021	0.00254891	1.27737e-05	2.18469e-05	-6.538e-05	0.000436993	0.00142377	0.00050842	0.000136491	4.69911e-05	-0.000120605	0.000676472	0.00015159	0.000303536	0.000125843	7.95064e-05	0.000227977	-1.69514e-05	2.15686e-05	1.12496e-05	2.10817e-06	1.73616e-06	1.01489e-05	3.68887e-06	-6.25454e-05	0.000156478	-0.000134458	0.000481769	4.64483e-05	-0.000108713	0.000999313	4.62098e-06	3.21961e-05
-6.34245e-05	0.00035119	0.000120136	2.51787e-05	3.03873e-05	6.71963e-06	1.1171e-05	3.90181e-06	6.02363e-05	4.28025e-07	-7.76057e-08	1.40655e-05	-2.163e-05	-1.91393e-05	7.5465e-07	4.82528e-07	-1.93324e-05	-1.75443e-05	-0.000216104	8.13065e-06	6.23847e-05	-4.59929e-05	-6.79692e-05	-0.000180189	9.26699e-05	-1.99019e-05	5.32158e-05	8.18874e-05	-0.000119538	0.00015276	9.8474e-05	3.90249e-06	0.000599837	-1.69514e-05	0.0001391	1.46194e-06	-7.32505e-08	2.34154e-07	-1.69011e-07	1.80463e-06	1.73175e-06	0.00016592	-4.62905e-05	-7.12641e-05	0.000311396	1.31211e-05	0.000523431	-7.61348e-05	-9.2528e-07	-9.07687e-06
2.67616e-05	1.42762e-05	4.20515e-05	1.50319e-05	-1.61343e-06	-1.83906e-07	1.17019e-05	1.66011e-07	2.22653e-06	1.41523e-07	2.34965e-08	2.67182e-05	0.000145833	2.85774e-05	1.61622e-07	6.98859e-08	-5.54602e-06	3.99337e-05	0.000240096	4.16532e-06	5.32971e-06	-6.76377e-06	0.00011505	0.000204773	4.5897e-05	4.25525e-05	3.75148e-06	4.45595e-06	0.000101831	4.59071e-05	1.58355e-05	1.47966e-05	5.30791e-05	2.15686e-05	1.46194e-06	5.02626e-06	3.00725e-06	3.08312e-07	1.85001e-07	1.26599e-06	1.75376e-06	1.01601e-05	1.54926e-05	-1.19788e-05	9.34069e-05	1.90146e-05	-2.03893e-06	5.83939e-05	1.00538e-06	1.25537e-05
0.000282702	-9.72639e-06	8.06317e-08	-6.57169e-06	3.6417e-05	-2.00926e-07	6.85149e-06	-2.55943e-07	-3.29608e-06	5.80039e-07	1.47031e-07	4.90007e-05	5.79335e-05	2.16076e-05	-9.34369e-08	2.14566e-07	-2.65864e-06	8.03921e-05	9.87517e-05	4.72615e-07	2.20199e-05	-2.41332e-05	0.00014526	4.98662e-05	7.85818e-05	5.64982e-05	1.19781e-05	-6.40437e-05	4.08172e-05	0.000209354	-1.19666e-05	1.24228e-05	8.40461e-05	1.12496e-05	-7.32505e-08	3.00725e-06	1.9868e-05	6.94324e-07	-3.42892e-08	4.69168e-06	3.03559e-06	1.06801e-05	-7.74405e-07	-4.71119e-05	0.000372943	2.01729e-05	8.58976e-05	1.49707e-05	8.70352e-07	6.42936e-06
4.40686e-05	-1.13847e-06	6.02243e-06	-6.25715e-07	3.26158e-06	4.41511e-07	-5.81263e-07	-3.30373e-08	-2.61752e-07	2.33635e-08	5.97363e-10	4.81428e-06	7.23272e-06	1.34409e-06	8.92828e-09	-4.66163e-09	-9.17786e-07	-5.95816e-07	1.45242e-05	5.28604e-07	3.21718e-07	-3.61229e-07	1.24473e-05	1.82474e-05	5.99181e-06	5.74485e-06	-3.09859e-07	2.14548e-05	3.97657e-07	1.58121e-05	1.31685e-06	6.06302e-06	1.71497e-05	2.10817e-06	2.34154e-07	3.08312e-07	6.94324e-07	2.15218e-07	2.03304e-08	1.70516e-06	2.8268e-07	5.82417e-06	9.19924e-07	-6.7017e-06	1.81528e-05	3.15568e-06	1.89487e-06	6.65229e-06	7.29965e-08	1.12176e-06
9.94537e-07	2.24535e-08	6.1245e-07	5.68587e-07	-1.16098e-07	-4.44965e-08	1.6936e-06	-1.36412e-08	2.19654e-07	2.12342e-08	-2.74851e-09	-9.59397e-07	-3.00968e-07	2.10076e-06	-4.11888e-09	-6.54067e-09	1.87502e-06	9.32709e-07	1.91866e-05	1.5886e-07	-3.63917e-07	-7.05493e-07	-1.53032e-06	8.79143e-06	1.67428e-06	-9.72181e-07	-9.06686e-08	1.09129e-06	1.59874e-06	-2.07155e-06	9.25104e-07	6.17646e-07	1.70049e-06	1.73616e-06	-1.69011e-07	1.85001e-07	-3.42892e-08	2.03304e-08	4.09163e-08	-3.63002e-08	-4.13607e-08	-4.48686e-07	2.14124e-06	-3.44363e-06	-9.25664e-07	-5.40428e-07	-6.04927e-07	8.84753e-06	-3.82666e-09	-3.34996e-08
0.000376454	-3.26921e-05	7.66419e-05	6.69861e-05	3.34838e-05	1.48508e-05	-4.93951e-06	6.28699e-07	-6.54581e-06	4.99914e-09	5.91419e-08	8.80643e-05	6.73322e-05	2.61614e-05	-2.72416e-08	-3.83355e-08	2.04781e-05	-1.6249e-05	2.50399e-05	4.17972e-06	-5.33945e-06	5.28044e-06	0.000148668	0.000167141	9.26429e-05	8.08456e-05	1.4891e-05	0.000377003	2.16056e-07	0.000147468	3.13526e-05	5.23171e-05	0.000411804	1.01489e-05	1.80463e-06	1.26599e-06	4.69168e-06	1.70516e-06	-3.63002e-08	2.67423e-05	4.94231e-06	5.25681e-05	4.37829e-06	-7.58675e-05	0.000107819	5.51976e-05	2.37378e-06	3.36638e-05	9.78392e-07	9.08894e-06
0.000275146	4.21001e-05	7.3008e-05	3.63051e-05	-1.24206e-06	-1.72504e-06	2.6324e-06	-6.04678e-08	8.96391e-06	1.65367e-08	1.63195e-07	0.000116273	0.000102559	6.10931e-06	1.40313e-07	6.97539e-08	-9.9708e-06	1.44174e-05	3.25332e-05	4.70414e-06	1.21521e-06	-8.46135e-06	0.000193199	0.00013565	4.16562e-05	9.85675e-05	1.05411e-05	0.000105841	4.54247e-05	0.000101201	1.01341e-05	5.84949e-05	2.80377e-05	3.68887e-06	1.73175e-06	1.75376e-06	3.03559e-06	2.8268e-07	-4.13607e-08	4.94231e-06	8.48044e-06	3.92196e-06	1.73649e-05	-4.21877e-05	0.000138974	7.63584e-05	0.000133123	-1.79626e-05	1.41164e-06	2.10705e-05
0.00237952	0.000192721	2.94098e-05	-0.000154408	0.000121389	5.41476e-05	-0.000194575	3.40247e-06	-5.69039e-05	1.16531e-06	2.02369e-07	0.000121306	0.00238747	-6.58412e-05	3.23122e-06	3.73163e-06	-0.000159609	0.00113518	-0.000405379	3.46894e-06	0.000262344	0.00122644	0.000725098	0.000144852	-5.1753e-05	0.000206429	-0.000153221	0.00121054	0.00292085	0.000332676	9.31772e-05	-2.26633e-05	0.0031672	-6.25454e-05	0.00016592	1.01601e-05	1.06801e-05	5.82417e-06	-4.48686e-07	5.25681e-05	3.92196e-06	0.0048725	4.92684e-05	0.00631873	0.000778978	0.000122465	0.0023904	-0.000254773	3.62108e-06	9.23593e-05
0.000363736	0.000125602	0.000280317	0.000358573	-3.79704e-05	-1.26174e-05	0.000192877	-2.49144e-06	3.40741e-05	9.82463e-06	9.97158e-08	0.000939045	0.000469441	0.000254824	4.13172e-06	-4.56351e-07	-5.2245e-05	0.000111632	0.00147558	2.19392e-05	0.000132011	-2.47403e-05	0.000863861	0.0011696	0.000432296	0.000501897	8.79512e-06	0.000640422	0.000438752	0.000305642	7.64511e-05	0.000326675	0.00115442	0.000156478	-4.62905e-05	1.54926e-05	-7.74405e-07	9.19924e-07	2.14124e-06	4.37829e-06	1.73649e-05	4.92684e-05	0.000883676	-0.000415543	-0.000179686	0.000330669	0.000616519	0.00096913	9.28188e-06	0.000139408
-0.00121417	0.000714445	-0.00051973	-0.000859104	-0.000329724	-4.32708e-05	-0.000298533	-1.1867e-05	-0.000179805	-1.5827e-05	-9.05314e-08	-0.000680992	0.0057855	0.000181387	-1.42821e-06	3.81586e-05	-3.44205e-05	0.00266747	-0.00103032	1.57494e-05	0.00304435	0.0100843	-0.000771387	0.000789013	-0.000810117	-0.000783702	-0.000502701	-0.000344737	0.012602	-0.000384664	-0.00065	0.0004892	-0.000545219	-0.000134458	-7.12641e-05	-1.19788e-05	-4.71119e-05	-6.7017e-06	-3.44363e-06	-7.58675e-05	-4.21877e-05	0.00631873	-0.000415543	0.0541528	0.00179336	0.00122742	-0.00169705	0.00155396	-1.37613e-05	-0.000191848
0.00429921	0.0021717	0.000594884	0.000256222	0.000945354	-5.02482e-05	0.000191278	9.34242e-06	0.000572599	1.3161e-05	5.3387e-06	0.00161096	0.00311032	0.000221089	8.10267e-07	1.97776e-06	-2.27466e-05	0.00210845	0.00220631	0.000139972	0.000657082	-0.000120871	0.00283205	0.000880986	0.000561506	0.00117335	0.000117682	-0.000569849	0.0021663	0.00260698	0.00177031	0.000855924	0.000487922	0.000481769	0.000311396	9.34069e-05	0.000372943	1.81528e-05	-9.25664e-07	0.000107819	0.000138974	0.000778978	-0.000179686	0.00179336	0.0231939	0.000556466	0.00121511	0.000732697	4.55372e-06	-5.96495e-05
0.00390733	0.000892821	0.000630205	0.000769353	-1.8228e-05	-1.01037e-05	4.30165e-05	-1.54356e-06	0.000122097	-2.35147e-06	1.34524e-06	0.00199854	0.00128377	0.000102647	4.67029e-06	1.68678e-06	-7.74732e-05	0.000130432	0.000629757	2.36348e-05	0.000337452	0.000118046	0.00248854	0.0011876	0.000565479	0.00136508	0.000101981	0.000277883	0.000575972	0.00131087	0.000321538	0.0010648	0.00149097	4.64483e-05	1.31211e-05	1.90146e-05	2.01729e-05	3.15568e-06	-5.40428e-07	5.51976e-05	7.63584e-05	0.000122465	0.000330669	0.00122742	0.000556466	0.00131379	0.00161253	-8.20275e-05	2.23001e-05	0.000279006
0.00916759	0.000880628	0.00317099	0.000361706	-0.000241399	0.000147573	-0.000322629	-1.0265e-05	3.61547e-05	1.19589e-05	6.1323e-06	0.00234911	0.00579674	0.0006426	3.50227e-06	5.97225e-07	-0.000264312	0.000769105	0.00150614	-2.2188e-05	0.00060488	-0.00053774	0.00433937	0.00795656	0.000649648	0.00227946	9.1585e-05	-0.00036104	0.00219034	0.0067974	0.00310626	0.00114514	0.00124266	-0.000108713	0.000523431	-2.03893e-06	8.58976e-05	1.89487e-06	-6.04927e-07	2.37378e-06	0.000133123	0.0023904	0.000616519	-0.00169705	0.00121511	0.00161253	0.0467297	-0.00173923	5.66843e-05	0.000547124
-0.000889692	0.000705845	0.000138165	0.000157144	0.000107896	7.28334e-05	0.000970044	-2.20195e-06	0.000266602	5.64693e-06	-7.56061e-07	-0.000342515	0.00199637	0.00223073	-1.37819e-06	6.65965e-07	-4.72653e-05	0.000962403	0.0106858	2.47622e-05	0.000298429	2.85977e-05	-0.00016634	0.00543406	0.00187736	-0.000277572	0.000190875	-0.000384384	0.00339513	-0.00043508	0.000803275	0.000696235	0.00127646	0.000999313	-7.61348e-05	5.83939e-05	1.49707e-05	6.65229e-06	8.84753e-06	3.36638e-05	-1.79626e-05	-0.000254773	0.00096913	0.00155396	0.000732697	-8.20275e-05	-0.00173923	0.00629799	3.64742e-07	-2.546e-05
4.2293e-05	4.85366e-06	1.65071e-05	7.25023e-06	-8.34331e-07	9.67884e-08	-1.45179e-06	-5.74358e-08	-3.52692e-07	-4.79784e-08	2.9641e-08	4.20502e-05	6.09054e-05	1.40154e-05	1.33494e-07	2.97413e-08	-2.37849e-06	8.20175e-06	8.48348e-05	4.14596e-07	5.91523e-06	-5.35794e-06	8.53852e-05	7.1703e-05	4.09486e-05	3.8909e-05	5.14022e-06	-1.37575e-05	2.44923e-05	4.68032e-05	1.26471e-05	9.15514e-06	-4.69075e-06	4.62098e-06	-9.2528e-07	1.00538e-06	8.70352e-07	7.29965e-08	-3.82666e-09	9.78392e-07	1.41164e-06	3.62108e-06	9.28188e-06	-1.37613e-05	4.55372e-06	2.23001e-05	5.66843e-05	3.64742e-07	8.75408e-07	9.17601e-06
0.000832183	0.000126691	0.000251642	6.95998e-05	9.49535e-06	-1.16803e-05	-1.97366e-05	-1.38051e-06	1.47512e-05	8.76873e-07	3.87009e-07	0.000399662	0.000875256	6.67581e-05	2.29857e-06	8.24818e-07	-3.8707e-05	6.71739e-05	0.000498503	1.05262e-05	0.000196662	-6.74688e-05	0.00113777	0.0008429	0.000225745	0.000508522	5.14374e-05	1.09165e-05	0.000329072	0.000724972	2.03607e-05	0.000290283	-0.000180562	3.21961e-05	-9.07687e-06	1.25537e-05	6.42936e-06	1.12176e-06	-3.34996e-08	9.08894e-06	2.10705e-05	9.23593e-05	0.000139408	-0.000191848	-5.96495e-05	0.000279006	0.000547124	-2.546e-05	9.17601e-06	0.000256164
0.000108774	6.53703e-05	1.61096e-05	1.11632e-05	2.12578e-05	2.64067e-06	-1.73825e-06	-3.58997e-07	1.42666e-05	-2.82098e-08	1.41903e-07	5.0575e-06	4.23611e-05	1.86189e-05	1.76757e-07	-3.87194e-08	-1.04682e-05	4.99436e-06	8.30881e-05	1.07499e-06	2.57974e-05	-1.13108e-05	4.68523e-05	5.45574e-05	8.96715e-05	1.76451e-05	1.45445e-06	2.10325e-05	1.18089e-05	6.75947e-05	-4.0527e-06	5.38845e-05	1.73683e-06	4.02049e-06	3.02765e-06	6.63877e-07	2.19863e-06	8.3345e-08	-4.53096e-10	-1.02861e-07	1.62781e-06	1.56887e-05	7.67431e-06	-4.34756e-05	3.1077e-05	9.81539e-06	9.12578e-05	2.02856e-05	1.98302e-07	2.25223e-05
0.00143245	0.000420153	-0.000495378	-4.08698e-05	-4.91585e-05	-4.04245e-05	0.000268761	-8.05742e-06	8.71973e-06	-7.39905e-06	-7.74899e-07	0.000326842	0.00283869	0.000622474	-2.46198e-06	1.1461e-05	-0.000195018	0.00132549	0.00275014	-4.8734e-06	0.00109133	0.00336053	-0.000524457	0.00156477	-0.000226387	-0.000267322	-0.000230356	-0.00142714	0.00643279	-0.000841547	-0.000256584	0.000913001	0.003467	0.000254504	-0.000144525	6.99914e-06	-2.09741e-05	-3.34406e-06	1.44022e-06	-4.25833e-05	-2.24031e-05	0.00225655	0.000433876	0.0194909	0.000393314	0.00084312	-0.00174614	0.00287824	-5.30149e-06	-8.95333e-05
0.000952806	0.00142622	0.000257134	0.000459552	-1.63015e-05	-3.54098e-05	0.000113012	-2.23225e-06	0.000199547	4.66971e-06	-2.02954e-08	0.00161768	1.57803e-05	-0.000114124	8.80849e-06	9.94343e-07	0.000193467	-9.32919e-05	-0.000403111	2.16856e-05	0.000149941	0.000195917	0.000244354	0.000737637	-0.000159298	0.000264156	-3.6874e-05	0.00235676	0.000420531	-3.1076e-05	0.000330768	0.000337561	0.00067232	-1.80959e-05	6.25007e-05	-3.24708e-07	-1.29593e-05	1.04456e-06	6.53555e-07	8.57087e-06	1.21928e-05	0.000217576	0.000480824	0.000633815	0.000236405	0.000438962	-0.000167035	0.000540188	3.18822e-06	4.12154e-06
0.00121697	0.000156884	2.31254e-05	-1.35279e-05	-6.68291e-05	-1.77289e-05	-0.000106349	-3.05633e-06	2.59233e-05	2.23864e-06	6.4837e-07	0.000442838	0.00126192	-2.81231e-05	3.09493e-06	4.15799e-06	-1.38605e-05	0.000301663	0.000610059	8.98124e-06	0.000156883	0.00110514	0.00122792	0.000503252	0.00011361	0.000458686	-5.77944e-05	8.77533e-05	0.000996649	0.00199923	-0.000105523	0.00020123	-0.000198755	-7.31815e-06	-3.13742e-05	1.3689e-05	1.28271e-05	3.01995e-07	-3.47747e-07	-7.5938e-06	1.38791e-05	0.000741298	6.17855e-05	0.00411037	0.000616889	0.000193968	0.000985564	-0.000132219	6.34818e-06	0.00016999
0.0161556	-0.000579056	-0.000573073	-0.000423924	0.00274473	6.67181e-05	-0.00014785	-5.4194e-06	-0.000173317	-4.85311e-06	-1.05412e-06	0.00138347	-0.00179959	0.000598897	-4.82407e-06	7.91213e-07	-0.000167813	-0.000436043	0.00150296	-4.01748e-05	0.00147561	-0.000787785	0.000802603	-0.00151326	0.00527841	0.000529471	-0.000243144	-0.000964703	-0.00127288	0.00634813	-0.000363369	0.000143214	0.0158019	0.000194966	0.000512655	-3.36641e-06	0.00042038	4.52585e-05	7.89241e-07	0.000373359	6.7835e-06	0.00280807	-0.000411166	-0.00224839	0.00750403	-8.91847e-05	0.0023489	0.00125117	-3.11218e-06	-5.12867e-05
0.00362191	0.00397479	-4.35062e-05	0.00259221	-0.000206214	-2.24611e-05	0.000183263	-7.15395e-06	0.000971484	1.90226e-06	5.18236e-06	0.00130695	0.00227348	0.000159784	2.23131e-05	-1.99139e-07	-0.000192237	-8.59122e-05	0.00137374	-4.15148e-07	0.000515714	-0.000402573	0.00236984	0.000585589	0.00105207	0.00118185	-3.5215e-05	-0.00102456	-0.000405008	0.00421265	0.00059572	0.00320385	0.001768	8.16087e-05	0.000134282	1.88453e-05	1.00242e-05	1.34531e-06	-4.24553e-07	-2.51519e-05	5.27808e-05	3.75152e-05	0.000108902	-0.000154415	0.00387014	0.000654887	0.00235196	2.48136e-05	6.57959e-06	0.000356695
-4.56689e-06	5.50463e-06	3.3141e-07	-4.54258e-07	-9.48596e-07	4.30265e-07	1.58685e-06	-1.89875e-08	1.05732e-06	1.93333e-08	1.56394e-10	-5.56724e-07	2.66002e-05	4.33159e-06	5.55104e-08	4.16268e-09	2.72801e-07	2.39473e-06	4.4201e-05	-3.18929e-08	1.44764e-06	-1.99205e-06	7.10847e-06	1.94315e-05	2.61924e-06	1.63968e-06	1.29486e-06	-5.96136e-06	9.78371e-06	4.85395e-06	5.39578e-06	2.19428e-06	-6.23759e-06	3.00377e-06	2.44754e-07	3.14907e-07	-1.07567e-07	4.0616e-08	2.14133e-08	-3.56199e-08	-4.09355e-08	-5.83529e-07	6.84338e-07	-1.18205e-06	3.49132e-06	1.37415e-08	9.19879e-07	1.35341e-05	5.58132e-08	1.1383e-06
-0.00147949	0.00238035	-0.000131681	9.82126e-05	-8.37677e-05	-5.55559e-05	-5.81247e-06	-2.85049e-06	0.000487499	-2.84026e-06	-3.15765e-07	-0.000150604	0.00131154	-0.000195891	1.68842e-05	1.73171e-06	-0.000236386	-0.000256994	0.000321967	9.94421e-06	0.00047724	-0.000279743	-3.82197e-05	-0.00108869	0.000817653	-7.67583e-05	-4.47796e-05	-0.000222172	-0.000753553	-0.000355915	0.000829166	0.000621062	-0.00122317	5.83425e-05	0.000351544	1.79551e-05	-2.87264e-05	1.00854e-06	7.78943e-08	-4.54583e-05	-2.01659e-05	8.12688e-05	-0.000166714	-0.000108607	0.00229354	-0.000138139	-0.00119925	-0.000354602	-5.1074e-06	-2.00865e-05
0.00339269	0.000650414	0.000834649	0.00119446	-7.44262e-05	4.54421e-05	-0.000146703	1.5769e-06	5.57477e-05	2.95971e-06	2.39675e-06	0.00275067	0.00409085	0.000585928	1.39434e-05	2.33836e-06	-0.000167142	0.000279896	0.00439947	2.68494e-05	0.00041682	-0.000291913	0.00558666	0.00359142	0.00194409	0.00254637	0.000313772	-0.000778438	0.0011804	0.00460359	0.000778785	0.00100081	0.00121043	0.000221686	-2.2271e-05	5.66043e-05	3.48323e-05	6.11883e-06	-7.83936e-07	7.42502e-05	8.45658e-05	0.000293804	0.000522029	-0.000732492	0.000454925	0.00131312	0.00193134	-0.000203909	4.79426e-05	0.000675042
0.000661647	0.00184975	-0.000234528	0.00025189	1.06521e-05	-1.19714e-05	0.000773867	1.00853e-07	0.000593724	1.14065e-05	-4.39091e-07	-0.000166379	-0.000202289	0.00117378	6.45256e-06	2.01192e-07	-5.83116e-05	0.000669131	0.00289788	-9.76183e-06	0.000304887	-0.000328139	-0.000552646	0.000176781	0.00171024	-0.000241518	0.000329149	-0.000428683	0.000212578	-0.000560478	0.000556889	0.00128477	0.000597453	0.000226186	0.000168818	1.8192e-06	2.30082e-06	-5.70672e-07	1.74535e-06	-3.16558e-05	-1.06968e-05	-0.000260411	5.04925e-05	-0.00102633	0.00047635	-0.000103499	0.00109887	0.00159592	-2.57446e-06	4.00104e-05
0.0026064	-3.00203e-05	-0.000102861	-4.6138e-05	0.000155006	3.01483e-05	-7.66316e-05	-1.10287e-06	-1.17909e-06	3.2878e-06	6.05571e-07	-0.000112452	-2.96436e-06	-5.62749e-05	6.75056e-07	-3.69562e-07	0.000141595	-9.21593e-05	-0.000113439	-4.29223e-06	0.000275496	-1.76708e-05	-0.000223774	-3.39485e-05	0.000247813	-0.000112005	-6.48688e-05	-0.000430641	-0.00028494	0.000627998	-9.19708e-05	-1.2252e-05	0.000387474	-3.45332e-05	3.01668e-06	-4.29748e-06	5.89816e-05	1.0496e-06	7.68367e-08	2.94339e-07	-7.32799e-07	5.85525e-05	-3.26641e-05	-9.56861e-05	0.00101884	-0.000107609	0.0025832	-0.000146896	-2.25509e-06	-4.23017e-05
0.003198	0.00108672	0.000288601	0.00125398	-8.20596e-05	2.32215e-07	-0.000173452	-2.1197e-06	0.000213561	-3.37029e-06	4.65738e-06	0.00110551	0.00267944	9.45375e-05	7.29752e-06	1.65793e-06	2.68825e-05	0.000400753	0.000965532	1.90648e-05	0.000170603	-0.000143166	0.00323328	0.00138074	0.000451138	0.00136877	0.000245215	-0.000668212	0.000827506	0.00428108	0.000285227	0.00132457	0.000597495	8.83058e-05	-1.85707e-05	2.92125e-05	7.61342e-05	4.8146e-06	-1.31762e-06	5.31209e-05	6.66426e-05	0.000107876	7.27952e-05	0.000436041	0.00290095	0.000683963	0.00197904	-0.000252669	1.78474e-05	0.000351779
0.00272295	8.74261e-05	-1.04605e-05	0.000209634	1.51734e-05	1.17929e-05	2.78487e-05	-3.77052e-07	8.28571e-06	5.30879e-06	6.06806e-08	0.000714377	6.86332e-05	-5.54278e-05	2.4029e-06	-2.37554e-07	0.000284625	3.99085e-05	0.000231486	-9.63174e-07	3.14101e-05	-2.25085e-05	0.000574341	-6.84584e-05	0.000324981	0.000321236	8.88638e-06	-0.000228318	-2.59022e-05	0.00111157	3.21393e-05	0.000263364	0.00156496	-1.83892e-05	1.44299e-06	5.56182e-07	9.46459e-07	1.97133e-06	6.02842e-07	1.25104e-05	7.76652e-06	-1.87454e-05	5.14902e-05	-0.000443382	-3.9746e-05	0.000216555	0.000510667	-0.000182049	5.10449e-06	7.06274e-05
6.49603e-05	2.2646e-05	2.62182e-05	1.52862e-05	-2.82958e-06	-6.42626e-07	-4.78591e-06	-1.34757e-07	3.16078e-06	1.68244e-07	5.37827e-08	4.25719e-05	0.000140067	5.49461e-06	3.79541e-07	9.9985e-08	-6.08476e-06	7.38671e-06	5.99397e-05	1.00645e-06	1.98741e-05	-5.54391e-06	0.000134021	9.57654e-05	2.32716e-05	5.88182e-05	4.98875e-06	-8.01638e-06	4.88802e-05	9.23622e-05	6.20183e-06	3.65022e-05	-2.37921e-05	3.7943e-06	3.14756e-08	1.45302e-06	4.78883e-07	1.87035e-07	-2.32e-08	1.49284e-06	2.06774e-06	1.67619e-05	1.05471e-05	4.02671e-06	2.78225e-06	2.81467e-05	6.26231e-05	-7.23196e-06	9.76259e-07	2.70465e-05
0.000124595	1.27397e-05	2.8718e-05	1.34058e-05	-1.96073e-06	-6.4522e-07	-2.96853e-06	-1.3523e-07	5.03351e-07	-6.51471e-08	4.54812e-08	7.57398e-05	8.78982e-05	1.06386e-05	2.20292e-07	6.24339e-08	-3.13464e-06	6.08594e-06	6.83108e-05	8.42584e-07	1.44666e-05	-6.95646e-06	0.000141567	9.64784e-05	4.79987e-05	6.93951e-05	5.38246e-06	-1.03513e-05	3.00353e-05	7.64656e-05	2.84091e-06	2.81421e-05	1.06869e-05	3.63612e-06	-1.84368e-06	1.36559e-06	1.29181e-06	1.35292e-07	-2.23585e-08	1.93669e-06	2.89037e-06	3.96747e-06	2.11714e-05	-1.3969e-05	-2.3134e-06	4.5065e-05	8.26774e-05	-6.66799e-06	1.32931e-06	1.89194e-05
-9.33267e-06	5.34987e-05	0.000161401	2.55648e-05	4.34838e-05	1.70323e-05	0.000263329	1.3032e-06	4.96531e-05	3.13708e-06	2.84896e-07	0.000349859	-0.00032335	-0.000149165	-3.26547e-07	6.81186e-07	4.47578e-05	0.00014269	-0.000584846	1.24947e-05	-0.000111902	8.2246e-05	-0.000427362	-0.000149478	0.000250111	-0.000153532	0.000319016	0.00145996	-0.000313208	-0.000114424	6.11198e-05	-1.46051e-05	0.000320086	-5.8904e-05	2.46137e-05	-3.02322e-06	5.05204e-06	-4.621e-07	1.01372e-07	-1.2609e-06	5.06092e-06	-0.000293349	0.000149622	-0.000630033	0.000287022	-5.41327e-05	0.00139193	-0.000213933	-3.57712e-06	-1.29137e-05
0.00419111	6.20675e-05	0.00220212	0.000653543	-6.84388e-05	-4.33106e-05	0.00113121	1.35325e-05	3.8175e-05	1.54274e-05	7.82418e-06	0.00274259	0.00866104	0.00291952	7.21766e-06	1.74584e-05	0.00036885	0.0037274	0.00943299	0.000126776	0.000244189	-3.96351e-05	0.00987736	0.0103706	0.00408897	0.00368009	0.00283446	0.00323959	0.00793183	0.00796038	0.000546454	0.000677251	-0.000121105	0.000971692	2.92035e-05	0.000141008	0.000350031	1.96595e-05	1.39965e-06	0.000342853	0.000203627	6.11415e-05	0.00101184	-0.000104664	0.00328415	0.00170726	0.0026344	0.00399579	7.61571e-05	0.000980906
4.41184e-05	1.3613e-05	2.39634e-05	4.59412e-06	6.16799e-06	3.47831e-06	6.76521e-06	7.75475e-09	6.50475e-06	3.72932e-07	3.46766e-08	1.72503e-07	-1.73478e-05	1.82915e-05	-1.0309e-08	-1.48931e-08	-1.56355e-06	-3.02643e-06	5.98056e-05	2.38406e-06	-9.70887e-08	1.56619e-05	-1.39074e-05	4.63577e-05	5.49405e-05	-7.5454e-06	7.51452e-06	0.000145294	-1.61784e-05	4.01509e-06	2.77032e-05	3.68696e-05	-5.27438e-06	1.94565e-06	-8.18448e-07	4.2842e-07	2.43032e-07	6.39809e-08	3.88316e-08	4.91311e-07	7.83554e-07	-1.71011e-05	1.19418e-05	-4.78371e-05	-1.39399e-05	-2.07214e-06	6.7775e-05	1.63677e-05	-1.42453e-07	1.05103e-05
-0.000813914	0.00508537	-0.000249242	0.00205237	-0.000198853	-5.9269e-05	5.35319e-05	-6.23064e-06	0.00104994	6.58021e-06	1.63028e-06	0.000643723	0.00184526	-0.000330713	3.80554e-05	1.27483e-06	-0.000235537	-0.000522901	-0.000145664	-8.73599e-06	0.000924195	-0.000485283	0.000639277	-0.00135643	0.00134679	0.000313306	-0.000190991	0.000356604	-0.00147394	0.00169148	0.00157825	0.00236678	-0.000136219	-1.63727e-05	0.000416474	1.74291e-05	-5.40343e-05	1.89544e-06	-1.62234e-06	-6.32774e-05	-2.17776e-05	2.05294e-05	-0.000315559	-0.000601185	0.00361672	5.51965e-05	-0.000588376	-0.000924295	-5.70069e-06	5.6419e-05
0.00612129	0.000805057	0.000318972	0.00183165	0.000931385	0.000107769	4.24812e-05	1.22222e-08	6.92387e-05	1.50613e-05	-7.26241e-07	0.00448275	-3.28279e-05	-0.000183974	1.96342e-05	4.2431e-06	9.58936e-05	-0.000265842	0.00149412	3.78706e-05	0.000414236	0.000597048	0.00135816	-7.41025e-05	0.00172593	0.00105578	-0.000119263	0.00285918	0.0014456	0.00299715	0.00164604	0.000847318	0.0110114	-3.14976e-05	4.74155e-05	3.71504e-06	3.49322e-05	1.13407e-05	-1.00939e-06	9.74855e-05	5.33829e-06	0.000566838	0.000583003	0.00413347	0.00137952	0.00101083	-0.00194539	-0.000515338	1.57971e-05	-3.6643e-05
5.46556e-06	-9.4235e-06	-1.68768e-05	0.000125164	8.54145e-06	1.72256e-05	-2.51281e-06	2.44813e-06	-9.48998e-07	1.3734e-07	7.57844e-08	1.99451e-05	-3.1063e-05	3.36809e-05	-9.32351e-08	-7.41426e-08	4.85807e-06	-1.04873e-05	4.44217e-06	-4.54841e-07	-9.91876e-06	-2.06977e-05	1.56587e-05	-3.66223e-05	6.99832e-05	8.60805e-06	2.51198e-05	-2.45195e-05	-3.4056e-05	0.000134789	4.75396e-05	-4.98742e-06	0.000436771	-1.33726e-07	9.44867e-06	6.2786e-07	-4.86543e-07	7.38633e-09	-5.32192e-08	6.79993e-06	-5.15048e-07	2.0562e-05	-6.36237e-06	-5.80769e-05	-4.29945e-05	1.23063e-06	-5.77528e-05	1.28503e-05	9.18663e-08	-4.16143e-06
0.00310822	0.00145873	6.31513e-05	0.00108998	0.000215162	-2.03323e-06	0.000319262	2.24377e-06	0.000413674	-3.96767e-06	1.31713e-06	0.0011512	-0.00016228	-0.000202129	4.91356e-06	1.34888e-06	-0.000137087	-0.000122021	-0.000465494	1.5175e-05	1.32901e-05	-0.00021483	0.000305509	-0.00063352	-0.000100598	0.000306483	0.000218141	0.00050393	-0.000722557	0.00114332	0.000525874	0.0010124	0.0026964	-4.26714e-05	0.000126788	-4.50888e-06	1.03966e-05	3.08118e-06	-1.04383e-06	2.23426e-05	3.30641e-05	-0.000321278	-0.000182689	-0.000793384	0.0037209	0.000330245	0.000523998	-0.000468886	-2.5408e-06	-5.41018e-05
1.96811e-05	1.72439e-05	6.70677e-06	3.61731e-06	-5.19381e-07	3.58829e-08	3.81164e-07	1.58796e-08	3.1117e-06	7.77112e-09	1.69282e-08	9.9802e-06	8.75287e-06	4.30887e-07	4.54331e-08	2.24755e-09	-1.81922e-07	1.28511e-06	2.49978e-06	4.75958e-07	2.47189e-06	-1.8076e-06	1.52068e-05	7.38943e-06	1.78893e-06	7.92349e-06	6.0206e-07	2.91607e-06	1.12538e-06	6.11416e-06	1.89486e-06	8.34977e-06	-4.85722e-06	1.46312e-07	2.06404e-06	1.9791e-07	1.00642e-07	6.63528e-09	-2.67623e-09	2.95895e-08	7.05597e-07	2.65605e-06	1.28183e-06	-5.31309e-06	1.37396e-05	7.88998e-06	1.70079e-05	-4.45696e-07	1.09994e-07	2.29306e-06
-0.00292363	0.000379565	-0.000452342	-0.000288202	-7.0587e-05	0.000118181	0.00048889	-3.85648e-07	5.7642e-07	-1.00136e-05	-6.92998e-07	-0.000696602	0.00477213	0.00140144	-7.5433e-06	1.71702e-05	-0.000278711	0.00164962	0.00558131	3.44051e-05	0.00183937	0.00568409	-0.00111467	0.00350793	-0.000225763	-0.00081579	-1.3673e-05	-0.00110356	0.00923201	-0.000953911	0.000607545	0.000303926	0.000502972	0.000612903	-0.000141859	3.8857e-06	-7.87342e-05	-3.33399e-06	3.46798e-06	-3.89988e-05	-3.61798e-05	0.00276952	0.000647438	0.0317787	0.00304009	0.000558235	-0.00278736	0.00610278	-1.4174e-05	-0.000174253
4.57813e-05	1.73122e-05	2.83433e-05	4.06571e-06	-5.14636e-06	6.23091e-07	-5.89942e-06	-2.10571e-07	-4.2561e-07	-1.38741e-07	2.72471e-08	3.92644e-05	7.89287e-05	2.48105e-06	1.93279e-07	1.52656e-07	-7.34655e-06	1.03047e-05	2.42843e-05	5.4369e-07	3.85127e-05	6.27242e-05	7.74323e-05	7.3913e-05	6.55739e-06	3.9424e-05	-2.35797e-07	2.69751e-05	6.20198e-05	2.39219e-05	3.42598e-06	2.87607e-05	-2.08688e-05	1.0165e-06	-1.35657e-06	7.09459e-07	1.28707e-08	1.08984e-07	-4.90319e-08	1.85012e-06	1.34139e-06	2.35053e-05	1.04396e-05	0.000279063	-8.9809e-06	4.31816e-05	0.000130343	-4.93049e-06	8.48763e-07	1.08625e-05
0.00108533	0.000665654	0.000417684	0.000160953	0.000118448	-2.36617e-05	-2.95021e-05	-3.97893e-06	0.000167835	2.01353e-06	9.46244e-07	-9.74277e-05	0.00023531	0.000130549	2.84409e-06	-1.28582e-06	-2.70275e-05	-0.000191294	0.000578811	3.50313e-05	0.000240365	0.000104854	8.20369e-05	0.00048176	0.00096653	2.06885e-05	-8.50985e-05	0.00178983	-0.000130802	0.000188535	-6.43447e-05	0.000834911	-0.000397635	2.58454e-05	5.42516e-05	5.26223e-06	5.1264e-06	2.84232e-06	2.97391e-07	1.69308e-05	1.43308e-05	-8.79199e-05	0.000113645	-0.000484454	0.000183642	6.20836e-05	0.00031898	9.87884e-05	-1.38443e-06	0.000180152
0.00151891	0.000873052	0.000182976	0.000198587	-3.02995e-05	4.18252e-05	-8.91522e-05	1.5304e-06	0.000183929	4.15273e-06	2.35551e-06	0.000176292	0.00118269	-2.59443e-05	2.16762e-06	7.71792e-07	-0.000126808	0.000595081	0.000324435	4.3743e-05	7.03366e-05	-1.31282e-05	0.00113391	0.000736785	0.000116174	0.000395457	-1.7599e-05	-8.51475e-05	0.000626654	0.00146107	2.11106e-06	0.000477375	-0.000239002	6.04684e-05	4.12372e-05	3.72421e-05	8.84852e-05	2.61651e-06	-4.52815e-07	2.50484e-06	3.44536e-05	0.000229472	2.08637e-05	0.000594869	0.00374732	0.000185083	0.00112559	-0.000162051	4.28999e-06	7.87576e-05
3.39357e-05	1.73354e-05	3.15963e-06	-1.21559e-06	3.12538e-06	-5.82398e-07	6.84738e-06	-4.33099e-08	4.39055e-06	4.66171e-07	2.16914e-08	-3.46519e-06	-1.05139e-06	9.02863e-06	2.17168e-07	3.31102e-08	-4.73457e-06	8.1431e-06	2.55445e-05	3.96861e-07	1.01546e-05	-5.30472e-06	8.77354e-07	1.47461e-05	3.19178e-05	-1.80055e-06	6.61318e-06	2.89368e-05	-3.74757e-06	1.69471e-05	4.5033e-07	4.66925e-06	1.10767e-06	3.29268e-06	3.82993e-06	2.52952e-07	2.44534e-06	9.67249e-08	2.33904e-08	7.91301e-07	3.04543e-07	6.73604e-06	4.3278e-06	-2.16215e-05	2.3546e-05	-2.57515e-06	1.44343e-05	1.80867e-05	-3.63804e-08	-7.34157e-07
0.000619497	0.00278534	-0.000162201	0.000532096	0.000809004	0.000297695	0.000403822	9.17391e-06	0.000591257	-8.72489e-07	-1.58887e-07	-0.000481282	5.37404e-05	0.00259331	1.87539e-06	8.28257e-07	0.000401326	5.83486e-05	0.00558187	6.32131e-06	0.00214209	0.00135433	-0.00101846	0.00169647	0.00501676	-0.000507332	0.000124697	0.00106035	0.00113388	-0.000160435	0.0015362	0.0018932	0.00241114	0.000369483	0.000157341	9.88886e-06	-2.7679e-05	-3.22545e-06	1.63741e-06	2.23965e-05	-2.07547e-05	-0.000149628	0.000151938	0.00643569	0.00087496	6.39142e-05	-1.8766e-05	0.00381294	-1.06321e-05	0.000345548
0.00192737	0.00039082	0.000671681	0.000566482	6.28384e-05	9.55608e-05	-0.000229574	-6.19623e-06	-9.51215e-05	4.73915e-06	1.02818e-06	0.00396378	0.00214858	0.000621982	1.4294e-05	4.50628e-06	5.06881e-05	0.000172085	0.00496478	1.26875e-05	0.000772573	0.000753068	0.00328936	0.00274322	0.00274401	0.00177688	-7.39514e-06	0.000321786	0.00166033	0.00139946	0.00210337	0.000275548	0.000940954	0.000103177	-7.79254e-05	2.0576e-05	8.19296e-06	9.29212e-07	-1.05465e-06	2.53934e-05	3.88427e-05	0.000492327	0.000978797	0.00628551	-0.000423762	0.00157929	0.00642166	-0.00029819	5.23076e-05	0.000222016
8.39986e-05	-2.17415e-05	3.69207e-05	0.000224044	4.67491e-05	3.88122e-05	3.80124e-05	2.21863e-06	7.40324e-07	3.41396e-06	-9.11662e-09	0.000234571	-8.70508e-05	1.99092e-05	8.78593e-07	5.23879e-09	3.9752e-06	2.02522e-06	0.000134691	3.51366e-06	-3.31741e-05	5.52129e-06	1.89309e-05	-1.62086e-05	0.000157153	3.90579e-05	2.49007e-05	0.000312114	-8.42498e-05	0.000172503	0.000169943	2.241e-06	0.000957046	-7.07785e-06	9.16461e-06	-1.69881e-07	-1.58255e-06	3.18959e-07	-1.04734e-07	1.02228e-05	5.72774e-07	-2.27229e-05	3.64099e-05	-0.000170512	-1.88337e-05	1.60153e-05	-5.42671e-05	-4.83931e-05	3.62831e-07	-9.97227e-06
1.86468e-05	5.0528e-06	2.73108e-06	2.8653e-06	-5.0171e-07	-1.63691e-07	1.5693e-06	-2.9135e-09	1.42362e-06	1.57618e-08	5.04556e-09	8.05207e-06	8.28259e-06	-7.0646e-07	3.79955e-08	1.08121e-08	1.3e-06	5.4941e-07	9.56532e-07	2.54103e-07	9.98995e-07	2.86236e-06	1.02513e-05	4.28851e-06	5.69557e-07	5.29078e-06	1.20761e-06	2.78535e-07	2.26959e-06	7.92119e-06	4.43435e-07	4.42933e-06	1.09688e-06	-1.24868e-07	4.10813e-07	6.05146e-08	-7.4838e-08	3.80473e-09	-1.8507e-09	4.02903e-08	3.26981e-07	1.18271e-06	3.17517e-07	7.42723e-06	6.28825e-06	3.42382e-06	4.10078e-06	-2.13828e-06	6.01709e-08	1.6397e-06
0.000154153	0.000323868	6.99587e-05	0.000113038	-2.06367e-05	4.67669e-05	-2.86827e-06	-1.13254e-06	6.91569e-05	8.93388e-07	6.64249e-07	-8.96256e-05	-1.71483e-05	8.93525e-05	3.49952e-07	-5.6397e-07	-3.03807e-05	3.43178e-05	0.000338373	-1.57764e-06	-2.09531e-05	-1.19016e-05	-0.000149966	0.000771825	0.000104976	-7.84019e-05	-2.78548e-05	0.000614362	-7.75122e-05	0.000223632	-2.71506e-05	0.000100577	-0.000128918	1.67635e-05	-8.36179e-06	-1.93509e-06	2.6908e-06	2.77934e-07	1.56487e-07	5.67232e-06	-1.49321e-06	5.73686e-05	2.47784e-05	-0.000125814	8.21953e-05	-5.10448e-05	0.000845701	0.000234901	-1.14123e-06	-1.88208e-05
3.26826e-05	5.13057e-06	1.07391e-05	6.45178e-06	-7.70771e-07	-3.35034e-07	-1.35402e-06	-4.91705e-08	-2.32536e-07	-3.02706e-08	2.57381e-08	3.52789e-05	4.61375e-05	9.37119e-06	1.27063e-07	2.88401e-08	-1.58653e-06	8.38792e-06	6.12697e-05	2.93002e-07	4.3727e-06	-3.99505e-06	6.94578e-05	4.67948e-05	2.96271e-05	3.12423e-05	4.54384e-06	-6.38493e-06	1.77211e-05	4.35662e-05	8.79716e-06	7.05398e-06	-4.56945e-06	2.93875e-06	-6.82451e-07	7.59045e-07	7.6594e-07	4.28231e-08	-6.98202e-09	5.4749e-07	1.11034e-06	5.4937e-06	8.23617e-06	-1.28219e-05	4.65505e-06	1.70182e-05	3.4428e-05	-2.54021e-06	6.84646e-07	7.51299e-06
5.01109e-06	2.86445e-06	4.70419e-07	1.87133e-06	1.18147e-07	-5.48859e-08	-2.88754e-07	-7.88481e-09	4.00119e-07	-3.4137e-09	4.36186e-09	3.78295e-06	2.98091e-06	1.14284e-07	2.31969e-08	4.58491e-10	-2.72028e-07	3.97332e-07	2.80405e-06	1.26911e-08	5.46878e-07	-4.74035e-07	5.47379e-06	1.90596e-06	1.31556e-06	2.58942e-06	1.77525e-07	2.2409e-07	8.6368e-08	5.93487e-06	1.39049e-06	1.83371e-06	1.78141e-06	1.44007e-07	6.12108e-08	5.40643e-08	1.1881e-07	6.636e-09	-1.88997e-09	2.98996e-08	8.31308e-08	3.27696e-07	4.29947e-07	-1.0683e-06	4.0306e-06	1.57315e-06	1.74584e-06	-7.96845e-07	4.25712e-08	4.53293e-07
1.85947e-05	-9.79896e-07	1.25673e-07	1.41782e-06	2.92635e-06	1.09009e-06	-4.20553e-07	1.47377e-08	-2.70089e-07	1.7037e-08	1.44088e-09	4.82096e-06	1.84823e-06	2.8955e-06	-4.08134e-09	-1.7968e-09	-4.98461e-07	1.22137e-07	1.42435e-05	-7.60786e-08	2.83731e-07	-1.56006e-06	6.30191e-06	6.38213e-06	1.10491e-05	3.41394e-06	7.99539e-08	-1.07119e-06	-7.81718e-07	1.10108e-05	1.73634e-06	9.23434e-07	2.4992e-05	6.95868e-07	3.72891e-07	3.87521e-08	3.43634e-07	7.40924e-08	5.93992e-10	7.76046e-07	4.21795e-08	3.24201e-06	7.44277e-09	-3.23472e-06	3.94868e-06	1.35226e-06	4.72987e-06	2.45002e-06	6.47694e-08	2.58825e-07
0.000638999	-3.78468e-05	1.97838e-05	-2.03508e-05	0.000109349	-1.49694e-06	4.62355e-06	-5.71739e-07	-6.81695e-06	-7.44832e-07	1.96683e-08	0.000162259	0.000147146	0.000110169	-1.81232e-07	3.7375e-07	-1.94359e-05	2.63486e-05	0.000526218	2.49715e-06	6.73589e-05	7.75377e-06	0.000280836	0.000260378	0.000419648	0.000125958	-3.51402e-07	-0.000102708	0.000103776	0.000356874	1.29436e-05	1.8987e-05	0.00038227	4.13251e-05	3.85021e-06	4.67161e-06	2.15359e-05	1.96318e-06	1.15009e-07	1.59177e-05	5.24611e-06	3.61957e-05	3.6319e-06	9.61708e-05	0.000540624	4.18075e-05	-2.42626e-05	0.000156335	1.90918e-06	1.15696e-05
4.13013e-05	2.00975e-06	3.82575e-06	9.32889e-07	-1.01453e-06	-2.09488e-07	-8.4906e-07	-3.80748e-08	1.27047e-07	7.48754e-08	1.20232e-08	9.17197e-06	1.80531e-05	8.03817e-07	4.24322e-08	3.81928e-08	-7.02027e-07	3.38976e-06	1.03035e-05	2.10517e-07	2.30861e-06	-1.34565e-06	2.89487e-05	1.68839e-05	3.26343e-06	1.24765e-05	1.29694e-06	-2.55109e-06	6.01399e-06	3.31405e-05	2.46511e-06	9.32039e-06	1.62866e-07	4.43335e-07	-8.21458e-08	2.94092e-07	1.79993e-07	5.68769e-08	7.36011e-09	2.01732e-07	5.17421e-07	2.08769e-06	2.30387e-06	-2.28567e-06	-1.58583e-06	6.32511e-06	2.99652e-05	-2.34865e-06	2.13811e-07	6.7779e-06
0.00040335	0.000110774	6.49109e-05	6.50182e-05	-1.02085e-05	-2.77471e-06	-5.57088e-06	-5.14136e-07	1.2887e-05	-2.70337e-07	2.30254e-07	0.000261191	0.000261843	3.33921e-05	8.76495e-07	1.89551e-07	-8.39811e-06	4.27701e-05	0.000206995	1.82268e-06	4.92266e-05	-3.36894e-05	0.000472864	0.000245629	0.000114954	0.000227428	2.07773e-05	-8.52414e-05	9.15852e-05	0.000299305	1.10536e-05	0.000114252	-8.24641e-07	1.28945e-05	-5.33571e-06	4.48164e-06	5.50125e-06	1.60127e-07	-2.86079e-08	2.26695e-06	1.00404e-05	3.1951e-05	8.16771e-05	-8.87307e-05	1.23497e-05	0.000151599	0.000225656	1.52834e-05	4.18994e-06	6.5242e-05
-8.60151e-05	2.65765e-06	0.000172293	4.16635e-05	-3.02984e-06	1.57736e-05	4.65939e-05	-2.71006e-07	2.25884e-06	-9.45015e-07	2.49928e-07	0.000132241	0.00114814	0.000386482	3.57182e-08	1.13163e-06	-2.35273e-05	0.000228874	0.00172418	1.0357e-05	6.80106e-05	0.000199756	0.000596829	0.00140581	0.000511613	0.000210018	3.55766e-05	-0.000150898	0.00111027	0.00028626	0.000227066	6.18277e-05	6.35766e-06	0.000136626	-2.06921e-05	1.23298e-05	3.03569e-06	7.35324e-07	3.73618e-07	1.24047e-05	8.49361e-06	0.00017721	6.12251e-05	0.00134558	0.000453702	8.65605e-05	0.000161018	0.000671063	4.6766e-06	4.02465e-05
0.000383941	9.87677e-06	0.000192839	9.18627e-05	6.88406e-05	2.0706e-05	6.86462e-05	8.32875e-07	1.47178e-05	-4.48753e-07	4.97009e-08	0.000346062	0.000124397	0.000185042	-2.29254e-07	1.3556e-07	-1.77772e-05	3.42255e-05	0.000827313	8.77123e-06	-1.92156e-05	-7.49134e-05	0.000276188	0.000569451	0.000529275	0.000161162	5.83344e-05	0.000210153	4.94733e-05	6.02364e-05	0.00032511	4.00785e-05	0.000329065	7.08896e-05	9.54552e-06	4.42028e-06	2.58203e-06	1.04649e-06	3.26939e-07	1.9347e-05	1.21121e-05	-6.85673e-05	2.43775e-05	-0.0002609	0.00047516	0.000134282	0.000374714	0.000213629	3.41678e-06	8.48592e-06
0.000307135	3.73716e-05	6.4931e-05	6.66448e-05	6.11975e-06	3.928e-06	-1.05777e-05	-1.53687e-07	1.89446e-06	1.60325e-07	1.36204e-07	0.000241335	0.000301204	6.2706e-05	1.03908e-06	1.23925e-07	-1.00113e-05	1.82603e-05	0.000490953	1.98504e-06	2.88082e-05	-2.74332e-05	0.000434379	0.000314462	0.000215496	0.000200781	1.95922e-05	-6.11189e-05	7.82322e-05	0.000347754	7.28989e-05	6.4821e-05	0.00010987	2.416e-05	-2.72295e-06	4.92019e-06	4.21717e-06	6.69357e-07	5.52169e-09	6.45971e-06	6.05054e-06	1.09868e-05	4.44165e-05	-8.84668e-05	6.28128e-05	0.000102306	0.000141431	3.78151e-06	4.06734e-06	4.45074e-05
0.000487666	0.000232022	2.31825e-05	0.000244829	-2.9645e-06	-4.14908e-06	0.000356972	-1.40866e-06	0.000111315	4.40886e-06	-2.33212e-07	0.000175635	0.0001303	0.000428137	3.42509e-07	-5.75007e-07	-4.17473e-05	0.000263585	0.00219651	3.19235e-06	2.2023e-05	-6.59476e-05	-0.00013235	0.000931351	0.000191957	-1.81206e-05	4.2901e-05	-3.87807e-05	0.00062515	-0.000198582	0.00016737	0.000438217	0.00155214	0.000220595	-2.73564e-05	1.17273e-05	-5.03478e-06	-1.3653e-07	2.36561e-06	-9.21391e-06	4.38866e-07	-0.000162188	0.000391467	-0.00026373	-5.77653e-05	5.98879e-05	-0.00033008	0.00140368	-5.95941e-07	1.29934e-05
0.00666306	0.000500829	0.00123161	0.000804497	0.000393321	1.80342e-05	0.000345821	-2.86354e-06	0.000204351	-1.19433e-05	3.34944e-06	0.00301969	0.00558757	0.00148336	3.37864e-06	7.64595e-06	-0.00018329	0.00115233	0.0105103	0.000156816	0.000535603	0.00227527	0.00539025	0.00681029	0.00388281	0.00222209	0.000293931	-0.00064946	0.00438736	0.0057818	0.00152608	0.000910327	0.00158692	0.000846049	-2.80303e-05	9.76935e-05	7.52926e-05	1.45387e-05	4.36294e-06	0.000108481	0.00013507	0.000682647	0.000140068	0.00930711	0.00932306	0.0011283	0.000251376	0.00283254	3.28602e-05	0.000256111
0.00274012	0.00281697	0.000281152	0.00185247	0.000177971	4.74076e-05	0.00187666	1.06225e-05	0.00118253	-2.88266e-06	1.74158e-06	0.00119685	-0.000622516	0.00106671	-1.77224e-06	2.06202e-06	-0.000397227	0.000348139	0.0058657	1.63355e-05	-0.000109624	0.000376054	-0.00124506	0.003166	0.00012533	-0.00030662	0.00110215	0.00203698	0.000322923	-0.000524752	0.000273557	0.0018733	0.00538523	0.00036056	0.000131175	-3.49521e-06	-2.24165e-05	-4.27313e-06	5.3246e-06	-4.12551e-05	6.29621e-05	-0.000799336	0.000344269	-0.00054264	0.00557843	0.00011536	0.00173189	0.00287579	-8.72789e-06	-0.000143554
0.000499968	0.000174967	0.00111949	0.00045534	0.000268771	0.000140628	0.000231899	-3.71745e-06	8.34862e-05	4.44522e-06	1.05231e-06	0.0025272	0.004477	0.00214483	8.11105e-06	1.16471e-07	-0.000174036	0.000557127	0.0128781	4.13818e-05	2.93035e-05	0.000275639	0.00362179	0.0069538	0.00463603	0.00161287	0.0001659	0.000375513	0.00219224	0.00174409	0.0026783	0.000435282	1.28023e-05	0.000707218	-5.40019e-05	6.31576e-05	1.58033e-05	3.51055e-06	2.30289e-06	3.79335e-05	4.96929e-05	0.000401155	0.000613511	0.000172516	0.00240648	0.000603043	0.00410577	0.00220536	4.15193e-05	0.000185781
[truncated: 46 more columns]
