# Supplementary material for: Cancer classification: Mutual information, target network and strategies of therapy
Source: J Clin Bioinforma. 2012 Oct 2;2:16. doi: 10.1186/2043-9113-2-16 (PMC3524788; doi:10.1186/2043-9113-2-16)
Supplement: Additional file 8 — 19536 Luminal-A MI. An MS Office Excel file which contains the pairwise MI values of 72 biomarkers of luminal A samples. [file 2043-9113-2-16-S8.xlsx]

## Sheet: Sheet1
1.20758e-05	1.33144e-06	-4.51746e-07	2.10103e-05	7.48899e-07	-5.08193e-07	1.15523e-05	2.46026e-05	2.76404e-05	6.00982e-05	5.04502e-05	-3.57778e-06	5.79052e-05	2.34019e-05	1.71268e-07	6.67816e-05	1.67424e-05	-2.98949e-05	1.74323e-05	4.07977e-06	-1.11539e-05	1.3467e-05	-8.97756e-06	1.04968e-05	6.10531e-08	4.50677e-05	6.42011e-05	5.67966e-05	1.84002e-06	2.97548e-05	5.43104e-05	4.06608e-06	1.20906e-06	2.7759e-06	0.000120466	1.73447e-05	-7.21312e-06	2.3968e-05	1.33106e-05	3.16124e-05	3.30625e-05	0.000106382	8.94953e-05	-2.68585e-06	1.50196e-05	9.37442e-06	1.46672e-05	-5.87821e-06	-2.21944e-05	-1.08626e-05
1.33144e-06	6.92089e-05	2.92556e-05	8.46222e-06	4.68046e-07	1.84725e-06	-3.00691e-06	0.000183305	0.000182551	1.59548e-05	2.22186e-06	-6.71499e-06	-2.00525e-05	9.16399e-05	6.95335e-05	0.000120415	7.32806e-05	6.36738e-06	-2.35034e-06	5.06395e-05	-1.09329e-05	1.71591e-05	0.000126478	3.059e-05	-5.79726e-06	1.53466e-05	1.94005e-05	6.87358e-05	8.54611e-05	6.00255e-06	5.17447e-05	1.27292e-05	-6.71561e-06	1.88752e-05	-2.99064e-07	4.02621e-05	-3.30283e-06	6.56591e-05	9.91818e-05	2.04782e-05	4.63136e-05	6.01031e-05	2.96879e-05	-1.27343e-05	-7.90725e-06	-9.13907e-07	5.44963e-05	1.37596e-05	0.000145339	0.000129918
-4.51746e-07	2.92556e-05	2.48314e-05	-1.4081e-06	5.82464e-07	-1.45934e-06	-9.21307e-06	0.00010313	9.96005e-05	5.0664e-05	3.05133e-05	3.54583e-06	-7.94794e-06	6.56809e-05	5.08319e-05	3.23149e-05	3.46868e-05	1.52038e-05	6.97958e-06	3.65238e-05	1.51823e-05	8.27472e-06	4.55413e-05	1.78366e-05	-2.59932e-06	2.42517e-06	3.05041e-06	2.60041e-05	1.67397e-05	6.61954e-07	6.79231e-06	1.48896e-06	-5.22837e-06	-2.86136e-06	-2.7472e-06	1.50105e-05	9.0894e-06	4.50414e-05	5.79155e-05	-4.53652e-06	8.31349e-06	-3.05654e-06	-4.37822e-06	-5.69645e-06	-1.34406e-05	4.99947e-07	2.08973e-05	3.13108e-06	5.49615e-05	4.3683e-05
2.10103e-05	8.46222e-06	-1.4081e-06	0.000459414	3.35984e-06	9.11361e-07	0.000486346	0.000248882	0.000258515	0.000270437	1.44545e-05	1.61469e-05	0.000724132	9.41756e-05	5.47582e-05	0.000400203	7.37625e-05	0.00046342	9.51877e-05	9.97457e-05	4.71632e-05	1.72238e-05	0.000199995	3.3795e-05	-7.35414e-06	0.000222107	0.000205774	2.97069e-05	-3.49713e-05	0.000131531	0.000403748	-2.18365e-06	9.31199e-05	-1.85359e-05	0.000368356	0.000120854	5.83328e-05	5.0914e-05	1.44761e-05	7.2603e-06	3.87956e-05	0.00107616	0.000829784	3.24513e-05	0.000154115	0.000252789	7.01334e-05	-2.78843e-05	0.000186328	0.000154659
7.48899e-07	4.68046e-07	5.82464e-07	3.35984e-06	2.04075e-05	1.2715e-06	4.55699e-05	-9.68255e-06	-1.15483e-05	8.43948e-06	1.23392e-05	-5.03366e-06	9.01221e-05	-1.78264e-05	-2.37459e-05	-1.27994e-05	-2.37231e-06	-9.72156e-06	-1.17206e-05	-9.93895e-06	1.01439e-05	-2.68688e-06	-1.0705e-05	-5.5783e-06	-3.57531e-06	2.94575e-06	1.23449e-05	3.01569e-06	-6.82881e-06	-4.79305e-06	2.94775e-06	-1.02969e-05	-4.99433e-06	3.74103e-07	-1.46857e-05	-4.10905e-06	1.37282e-05	-3.2185e-07	-6.53383e-07	-6.94551e-06	5.8543e-06	3.07399e-05	7.34732e-06	-2.95314e-06	-1.38331e-05	1.15332e-05	-1.62918e-06	-1.70664e-06	-2.52671e-05	-5.60163e-06
-5.08193e-07	1.84725e-06	-1.45934e-06	9.11361e-07	1.2715e-06	0.00178225	0.0006762	-8.602e-05	-8.25758e-05	-5.18446e-05	0.000256092	1.81285e-05	0.000326599	-0.000182768	-0.000173672	0.000232378	-4.38365e-05	2.6385e-05	0.000541363	-4.4415e-05	0.000528722	3.6094e-05	-8.47718e-05	-5.82313e-05	-2.32977e-05	-5.98099e-05	-0.000125656	6.74982e-05	0.00115423	-4.06472e-05	0.00023324	0.000563639	6.21137e-07	1.66873e-05	-6.04372e-05	1.75296e-05	0.000206971	-4.1882e-05	-5.83517e-05	-3.66544e-05	0.000158768	0.00075415	0.00104501	-1.75066e-05	-2.53204e-05	-3.65911e-05	7.28195e-06	0.000123895	-0.000169689	-4.61605e-05
1.15523e-05	-3.00691e-06	-9.21307e-06	0.000486346	4.55699e-05	0.0006762	0.0073615	9.54123e-05	-2.39004e-05	0.00213189	0.00021618	0.000108563	0.00183787	-0.000201183	-0.000276625	0.00133243	-6.60702e-05	0.000354471	0.000598457	0.000402275	0.0013591	-2.00768e-06	-0.000232446	-5.77265e-05	7.36953e-05	-9.31892e-05	0.000133652	-0.00030108	-0.000224837	0.00013948	0.00186349	0.000101415	0.0013155	-5.38937e-05	0.00027023	0.000262945	0.000917187	4.03508e-05	-8.03537e-06	1.45954e-05	0.000178217	0.00764454	0.00433238	0.000125417	-1.49969e-05	2.05162e-05	-0.000159426	0.00059645	5.84507e-05	5.38792e-05
2.46026e-05	0.000183305	0.00010313	0.000248882	-9.68255e-06	-8.602e-05	9.54123e-05	0.00189918	0.0018776	0.000717342	0.000381003	-5.66421e-05	0.000469673	0.000476918	0.000367865	0.000736381	0.000633624	0.000551329	0.000163066	0.000209155	3.86069e-05	0.000120317	0.00131018	0.000478394	-2.20228e-05	0.000696824	0.000640977	0.000276265	8.46841e-05	0.0003313	-3.22416e-05	0.00012114	0.000234909	-3.36194e-06	0.000418781	0.000437836	1.22778e-06	0.000576847	0.000677497	0.00114292	0.000101971	0.000782553	0.000307606	8.30924e-05	0.00083888	0.000103036	0.000522675	-5.58444e-05	0.00132072	0.00098111
2.76404e-05	0.000182551	9.96005e-05	0.000258515	-1.15483e-05	-8.25758e-05	-2.39004e-05	0.0018776	0.00199937	0.000569699	0.000290681	-5.74805e-05	0.000448628	0.000495135	0.000387401	0.000730823	0.000604349	0.000436583	0.000141812	0.00020027	4.72632e-05	0.00015828	0.00155861	0.000536971	-3.81063e-05	0.00079735	0.000771018	0.000310811	7.21816e-05	0.000403101	-4.67854e-05	8.83887e-05	0.000199192	-2.58646e-05	0.000480312	0.000420152	-3.2233e-05	0.000588452	0.000689524	0.00144747	0.000111311	0.000812368	0.00033269	0.00011581	0.000962119	0.000200909	0.000581679	-6.64921e-05	0.00120573	0.000928395
6.00982e-05	1.59548e-05	5.0664e-05	0.000270437	8.43948e-06	-5.18446e-05	0.00213189	0.000717342	0.000569699	0.022047	0.0228023	4.81878e-05	0.000122732	0.00166114	0.0013112	0.00149387	0.000312862	0.000459548	0.000339224	0.00145189	0.00135664	0.000141213	0.00068142	0.000255522	1.21835e-05	0.000918829	0.00100561	0.000871942	0.000235904	0.000561195	0.000722406	1.35107e-05	0.000489073	-0.000130802	0.00225733	4.74995e-05	5.40793e-05	0.000374491	0.000282055	0.000636781	6.51069e-05	0.00309109	0.00107434	9.68759e-05	0.000384833	0.000125643	-3.44643e-05	0.000903911	9.07163e-05	-3.66327e-06
5.04502e-05	2.22186e-06	3.05133e-05	1.44545e-05	1.23392e-05	0.000256092	0.00021618	0.000381003	0.000290681	0.0228023	0.0284369	-7.92342e-05	-0.000462241	0.00087911	0.000757089	0.000736518	0.000201972	0.0001102	-4.81351e-05	0.000852288	0.000979625	4.54111e-05	0.000583234	6.17292e-05	-1.29792e-05	0.000923782	0.00104415	0.00183561	0.000922688	0.000322871	0.000450787	3.26307e-06	-0.000216235	-8.13573e-05	0.00143579	-0.000159146	-4.86854e-05	0.000180273	0.000219083	0.00111879	0.000106666	0.000652058	-8.70543e-05	-0.000196283	0.000237197	6.77028e-05	8.4817e-05	0.00144225	-0.000478176	-0.000239691
-3.57778e-06	-6.71499e-06	3.54583e-06	1.61469e-05	-5.03366e-06	1.81285e-05	0.000108563	-5.66421e-05	-5.74805e-05	4.81878e-05	-7.92342e-05	0.000295337	-6.92982e-05	7.44277e-05	7.92395e-05	-3.7825e-05	-3.16248e-05	3.65174e-05	-7.58462e-06	0.000116475	0.000113767	1.08148e-05	-7.16773e-05	-3.17937e-06	-2.16698e-06	-1.00311e-05	-2.85864e-05	-6.13928e-05	-5.30017e-05	5.10878e-06	5.35418e-05	5.70167e-06	-2.4857e-06	1.69141e-05	-5.94047e-05	-6.56808e-06	1.28231e-05	-2.52832e-05	-3.85323e-05	-5.66836e-05	-1.65274e-05	-6.42554e-05	-0.000126048	-1.9984e-05	-4.75999e-05	4.57715e-06	-3.29416e-05	-3.07614e-05	-5.52471e-05	-5.26627e-05
5.79052e-05	-2.00525e-05	-7.94794e-06	0.000724132	9.01221e-05	0.000326599	0.00183787	0.000469673	0.000448628	0.000122732	-0.000462241	-6.92982e-05	0.0297827	0.000381314	0.000440644	0.00255614	0.000293266	0.000607032	0.000920483	0.000379628	-0.000146132	5.42566e-05	0.00087338	0.000174426	0.000276505	0.000378269	0.000279777	-0.000318655	0.00026295	0.000285523	0.00253249	-5.67371e-06	0.000685791	-8.856e-05	0.00136304	0.00026037	0.00105106	-2.94579e-05	-1.45797e-05	0.000189596	0.000263577	0.00689055	0.00789219	0.000596658	0.000724833	0.000523555	0.000216589	-0.000641176	0.000997703	0.00176649
2.34019e-05	9.16399e-05	6.56809e-05	9.41756e-05	-1.78264e-05	-0.000182768	-0.000201183	0.000476918	0.000495135	0.00166114	0.00087911	7.44277e-05	0.000381314	0.00366821	0.0034631	0.00154382	0.000226764	0.000310786	0.000186147	0.00231919	0.00015246	0.00014316	0.000283376	0.000370093	6.75093e-05	0.000343311	0.000362665	0.000114574	-4.84633e-05	0.000318748	0.0002328	4.66874e-05	0.000196575	0.000352655	0.000859761	0.000149265	-8.0312e-05	0.000246643	0.000199503	-1.49136e-05	0.000140348	0.000190107	-0.000239652	9.1544e-05	0.00012601	0.000132924	7.37248e-05	-0.000104419	0.000273035	0.000195053
1.71268e-07	6.95335e-05	5.08319e-05	5.47582e-05	-2.37459e-05	-0.000173672	-0.000276625	0.000367865	0.000387401	0.0013112	0.000757089	7.92395e-05	0.000440644	0.0034631	0.00372151	0.00134019	0.00013184	0.000555833	0.000140564	0.00221929	0.000135446	0.000114242	0.000254338	0.000302957	8.56829e-05	0.00025458	0.000191933	-1.66754e-05	-7.74983e-05	0.000254423	0.000192265	5.7613e-05	0.000134674	0.000384476	0.000497276	7.59385e-05	-8.88057e-05	0.000154518	0.000148047	4.03093e-05	8.84394e-05	-0.000154146	-0.000281423	8.67807e-05	0.000125155	0.000101991	3.81834e-05	-0.000115138	0.000321327	0.000255463
6.67816e-05	0.000120415	3.23149e-05	0.000400203	-1.27994e-05	0.000232378	0.00133243	0.000736381	0.000730823	0.00149387	0.000736518	-3.7825e-05	0.00255614	0.00154382	0.00134019	0.00319587	0.000261017	-2.10702e-05	0.000459032	0.00152163	0.000120243	0.000259817	0.000218695	0.000267915	7.80233e-05	0.000519776	0.000466679	4.77786e-06	1.31628e-05	0.000321221	0.00190459	0.000132481	0.000241863	0.000227409	0.00159764	0.000323096	4.91499e-05	0.000258512	0.000215563	0.000484676	0.000429181	0.00322761	0.00198312	-6.05668e-06	0.000330789	0.000136771	0.000191065	-1.9773e-05	0.000104978	0.000298806
1.67424e-05	7.32806e-05	3.46868e-05	7.37625e-05	-2.37231e-06	-4.38365e-05	-6.60702e-05	0.000633624	0.000604349	0.000312862	0.000201972	-3.16248e-05	0.000293266	0.000226764	0.00013184	0.000261017	0.000649811	0.000578501	9.80249e-05	0.000114516	2.23048e-05	0.000250434	0.000883547	0.000271428	1.47239e-05	0.000377633	0.000642757	0.000476957	2.36512e-05	0.000213279	-0.000121106	3.40346e-05	5.38251e-05	3.52301e-05	0.000147624	0.000214012	2.44084e-05	0.000287723	0.000312676	0.000639173	5.06121e-05	0.000149543	0.000119399	7.32034e-05	0.000432571	-6.51543e-07	0.000279715	0.000148812	0.000554208	0.000504205
-2.98949e-05	6.36738e-06	1.52038e-05	0.00046342	-9.72156e-06	2.6385e-05	0.000354471	0.000551329	0.000436583	0.000459548	0.0001102	3.65174e-05	0.000607032	0.000310786	0.000555833	-2.10702e-05	0.000578501	0.0173174	-0.000162321	0.000604597	-6.78642e-05	0.000220094	0.00211399	0.000107287	-5.54362e-06	0.000294851	0.00018756	0.000218768	0.000581685	0.000290312	-0.00085957	0.000529437	-0.000208539	-5.499e-05	-0.000346331	-2.51014e-05	0.000511391	0.00018649	6.6859e-05	0.000173966	-0.000265723	-0.000859933	-0.000818645	2.98057e-06	0.000677732	0.00028926	-0.000112098	-0.000191959	6.14114e-05	5.06966e-05
1.74323e-05	-2.35034e-06	6.97958e-06	9.51877e-05	-1.17206e-05	0.000541363	0.000598457	0.000163066	0.000141812	0.000339224	-4.81351e-05	-7.58462e-06	0.000920483	0.000186147	0.000140564	0.000459032	9.80249e-05	-0.000162321	0.00167924	0.00013485	0.000927092	0.000125976	0.00026372	4.65928e-05	2.63279e-05	0.00014253	8.7004e-05	-4.72237e-05	0.000178019	0.000118561	-3.08791e-05	0.000227745	0.00090299	9.68558e-06	0.000447168	0.000232382	0.000116909	8.1626e-05	4.09658e-05	-0.000152737	6.85409e-05	0.00165575	0.00195558	0.000356372	0.00029268	6.6681e-05	5.04939e-05	-0.000195147	0.000884509	0.000481714
4.07977e-06	5.06395e-05	3.65238e-05	9.97457e-05	-9.93895e-06	-4.4415e-05	0.000402275	0.000209155	0.00020027	0.00145189	0.000852288	0.000116475	0.000379628	0.00231919	0.00221929	0.00152163	0.000114516	0.000604597	0.00013485	0.00282338	0.000264361	0.000140429	0.000139272	0.0001664	2.39381e-05	0.000179148	0.000124654	-5.17214e-06	-9.76548e-05	0.000101656	0.000267932	6.35046e-06	0.000231861	0.000235884	0.000431137	8.82696e-05	-4.49497e-05	3.31659e-05	5.23558e-05	9.09388e-06	0.000115856	0.000565432	-7.64338e-05	5.14871e-05	1.07419e-05	6.59674e-05	2.4544e-05	0.000113999	-1.52313e-05	3.45341e-05
-1.11539e-05	-1.09329e-05	1.51823e-05	4.71632e-05	1.01439e-05	0.000528722	0.0013591	3.86069e-05	4.72632e-05	0.00135664	0.000979625	0.000113767	-0.000146132	0.00015246	0.000135446	0.000120243	2.23048e-05	-6.78642e-05	0.000927092	0.000264361	0.00371054	0.000368506	0.000304236	1.27571e-05	-2.12174e-05	7.41252e-05	0.00015247	9.54387e-05	-8.71119e-05	0.000150342	-0.000113927	-1.22092e-05	0.000870976	-6.96884e-05	6.06209e-05	7.91939e-05	0.000304356	-4.9653e-05	-8.78501e-05	-0.000269297	-1.00368e-06	0.00183713	0.00111555	0.000592994	0.000171072	0.000164727	0.000143219	0.000643072	0.00100109	0.000677096
1.3467e-05	1.71591e-05	8.27472e-06	1.72238e-05	-2.68688e-06	3.6094e-05	-2.00768e-06	0.000120317	0.00015828	0.000141213	4.54111e-05	1.08148e-05	5.42566e-05	0.00014316	0.000114242	0.000259817	0.000250434	0.000220094	0.000125976	0.000140429	0.000368506	0.000968443	0.000321577	0.000189863	7.26521e-05	4.3407e-05	0.000151241	0.000290034	-0.000111924	7.97037e-05	6.64788e-05	6.40543e-06	5.93863e-05	-2.26447e-05	0.000286433	0.000116029	7.83933e-05	0.000176773	0.000137695	0.000353386	7.28699e-05	0.00014436	8.76563e-05	0.00017375	0.000238963	0.000103328	0.000152149	0.000433047	0.000138025	0.00011781
-8.97756e-06	0.000126478	4.55413e-05	0.000199995	-1.0705e-05	-8.47718e-05	-0.000232446	0.00131018	0.00155861	0.00068142	0.000583234	-7.16773e-05	0.00087338	0.000283376	0.000254338	0.000218695	0.000883547	0.00211399	0.00026372	0.000139272	0.000304236	0.000321577	0.00608813	0.000749875	-8.22655e-05	0.00171703	0.0019083	0.000232974	0.000579712	0.000919969	-0.000602424	-4.07732e-06	0.000558241	-9.37404e-05	9.32034e-05	0.000165112	7.31728e-05	0.000144107	0.000330648	0.00381004	1.15968e-06	0.00110855	0.00159629	0.000649243	0.00208142	0.000316355	0.000876704	0.000204038	0.00192111	0.00150099
1.04968e-05	3.059e-05	1.78366e-05	3.3795e-05	-5.5783e-06	-5.82313e-05	-5.77265e-05	0.000478394	0.000536971	0.000255522	6.17292e-05	-3.17937e-06	0.000174426	0.000370093	0.000302957	0.000267915	0.000271428	0.000107287	4.65928e-05	0.0001664	1.27571e-05	0.000189863	0.000749875	0.000457166	1.78196e-05	0.000393559	0.000469149	7.88497e-05	-4.74863e-05	0.000246755	-4.52544e-05	-7.88382e-06	0.000140432	-4.69783e-06	0.000219279	0.000123046	-2.61808e-05	0.000206635	0.000195216	0.0010515	4.69805e-05	0.000174986	6.85659e-05	9.2199e-05	0.000445285	4.52178e-05	0.000170189	7.06879e-05	0.000288362	0.000205597
6.10531e-08	-5.79726e-06	-2.59932e-06	-7.35414e-06	-3.57531e-06	-2.32977e-05	7.36953e-05	-2.20228e-05	-3.81063e-05	1.21835e-05	-1.29792e-05	-2.16698e-06	0.000276505	6.75093e-05	8.56829e-05	7.80233e-05	1.47239e-05	-5.54362e-06	2.63279e-05	2.39381e-05	-2.12174e-05	7.26521e-05	-8.22655e-05	1.78196e-05	0.000312889	-3.55048e-05	-2.20458e-05	1.25437e-05	1.068e-05	-8.34641e-07	0.000217751	4.55232e-05	6.11789e-05	8.11379e-06	1.13866e-05	-3.86361e-06	-8.43344e-06	-6.08517e-06	-2.17748e-05	-1.54883e-05	-6.23591e-06	-1.8733e-05	6.76438e-05	1.22999e-05	1.57624e-05	-1.92904e-05	-1.05467e-05	-1.3315e-05	-3.59211e-05	-2.80179e-05
4.50677e-05	1.53466e-05	2.42517e-06	0.000222107	2.94575e-06	-5.98099e-05	-9.31892e-05	0.000696824	0.00079735	0.000918829	0.000923782	-1.00311e-05	0.000378269	0.000343311	0.00025458	0.000519776	0.000377633	0.000294851	0.00014253	0.000179148	7.41252e-05	4.3407e-05	0.00171703	0.000393559	-3.55048e-05	0.00167896	0.00170554	0.000596502	9.85266e-05	0.000761857	-0.000185044	9.17103e-05	6.74999e-05	-5.03945e-05	0.000502244	0.00015753	-2.59846e-05	0.000193719	0.000256749	0.00194055	7.43127e-05	0.000925918	0.000833436	0.000149912	0.000982502	0.000167822	0.000567418	5.77283e-05	0.000443918	0.000383023
6.42011e-05	1.94005e-05	3.05041e-06	0.000205774	1.23449e-05	-0.000125656	0.000133652	0.000640977	0.000771018	0.00100561	0.00104415	-2.85864e-05	0.000279777	0.000362665	0.000191933	0.000466679	0.000642757	0.00018756	8.7004e-05	0.000124654	0.00015247	0.000151241	0.0019083	0.000469149	-2.20458e-05	0.00170554	0.00243174	0.00105215	3.31285e-05	0.00087345	-0.000225469	-1.9361e-05	0.000110043	-2.05157e-05	0.000479419	0.000177489	-3.19177e-05	0.000250862	0.000309867	0.00194547	0.000106342	0.0010382	0.000929256	0.00017843	0.00102072	0.000166081	0.000680264	0.000332975	0.000483617	0.000588085
5.67966e-05	6.87358e-05	2.60041e-05	2.97069e-05	3.01569e-06	6.74982e-05	-0.00030108	0.000276265	0.000310811	0.000871942	0.00183561	-6.13928e-05	-0.000318655	0.000114574	-1.66754e-05	4.77786e-06	0.000476957	0.000218768	-4.72237e-05	-5.17214e-06	9.54387e-05	0.000290034	0.000232974	7.88497e-05	1.25437e-05	0.000596502	0.00105215	0.0053648	0.000380114	0.000396199	-5.51134e-06	6.07904e-06	0.000213961	-9.97997e-05	0.000155558	3.50923e-05	-7.34396e-05	0.000379646	0.00053183	0.000687401	0.000246487	-0.00033354	-0.000216084	-7.74947e-05	0.000192643	9.93997e-05	0.000691392	0.00127161	-0.00023211	-0.000108435
1.84002e-06	8.54611e-05	1.67397e-05	-3.49713e-05	-6.82881e-06	0.00115423	-0.000224837	8.46841e-05	7.21816e-05	0.000235904	0.000922688	-5.30017e-05	0.00026295	-4.84633e-05	-7.74983e-05	1.31628e-05	2.36512e-05	0.000581685	0.000178019	-9.76548e-05	-8.71119e-05	-0.000111924	0.000579712	-4.74863e-05	1.068e-05	9.85266e-05	3.31285e-05	0.000380114	0.00336703	-6.56672e-05	-0.000186112	0.000389856	-5.27389e-05	-9.03125e-05	-0.000206429	-3.41218e-06	-7.67854e-05	5.31501e-06	6.26553e-05	0.000333884	5.14278e-05	-9.71909e-05	0.000554482	-0.000108171	-3.51366e-05	-7.45879e-05	9.86055e-05	0.000133712	-5.45975e-05	6.78464e-05
2.97548e-05	6.00255e-06	6.61954e-07	0.000131531	-4.79305e-06	-4.06472e-05	0.00013948	0.0003313	0.000403101	0.000561195	0.000322871	5.10878e-06	0.000285523	0.000318748	0.000254423	0.000321221	0.000213279	0.000290312	0.000118561	0.000101656	0.000150342	7.97037e-05	0.000919969	0.000246755	-8.34641e-07	0.000761857	0.00087345	0.000396199	-6.56672e-05	0.000696198	-3.16954e-05	8.81755e-05	0.00010115	-3.39149e-05	0.000453733	0.000109059	-8.91341e-07	0.00018956	0.00010451	0.000750081	4.3582e-05	0.000596623	0.000449456	0.000104416	0.000517034	0.000187686	0.000163667	0.000211466	0.000223055	0.000136807
5.43104e-05	5.17447e-05	6.79231e-06	0.000403748	2.94775e-06	0.00023324	0.00186349	-3.22416e-05	-4.67854e-05	0.000722406	0.000450787	5.35418e-05	0.00253249	0.0002328	0.000192265	0.00190459	-0.000121106	-0.00085957	-3.08791e-05	0.000267932	-0.000113927	6.64788e-05	-0.000602424	-4.52544e-05	0.000217751	-0.000185044	-0.000225469	-5.51134e-06	-0.000186112	-3.16954e-05	0.0118172	-7.56738e-05	-3.15267e-05	0.000528941	0.00224459	4.13719e-06	8.21654e-05	2.84223e-05	-1.45102e-05	-0.00014763	0.000639243	0.00281637	0.00296366	-0.000141174	-0.000112399	0.000391155	-1.25459e-05	0.00019707	-0.000460486	-5.26854e-05
4.06608e-06	1.27292e-05	1.48896e-06	-2.18365e-06	-1.02969e-05	0.000563639	0.000101415	0.00012114	8.83887e-05	1.35107e-05	3.26307e-06	5.70167e-06	-5.67371e-06	4.66874e-05	5.7613e-05	0.000132481	3.40346e-05	0.000529437	0.000227745	6.35046e-06	-1.22092e-05	6.40543e-06	-4.07732e-06	-7.88382e-06	4.55232e-05	9.17103e-05	-1.9361e-05	6.07904e-06	0.000389856	8.81755e-05	-7.56738e-05	0.000780812	1.49956e-05	7.5233e-06	-5.97168e-05	9.96765e-05	8.80296e-05	0.000154956	8.59091e-05	-0.000178296	3.80987e-05	-6.96766e-05	-0.000107194	8.03871e-06	6.99401e-05	-7.95664e-06	1.73611e-05	-2.21019e-05	-5.26353e-05	-4.08353e-05
1.20906e-06	-6.71561e-06	-5.22837e-06	9.31199e-05	-4.99433e-06	6.21137e-07	0.0013155	0.000234909	0.000199192	0.000489073	-0.000216235	-2.4857e-06	0.000685791	0.000196575	0.000134674	0.000241863	5.38251e-05	-0.000208539	0.00090299	0.000231861	0.000870976	5.93863e-05	0.000558241	0.000140432	6.11789e-05	6.74999e-05	0.000110043	0.000213961	-5.27389e-05	0.00010115	-3.15267e-05	1.49956e-05	0.00186589	-2.81365e-05	0.000191288	0.000335568	0.000219307	-3.63589e-05	-2.41684e-05	-0.000153104	6.87794e-05	0.00157222	0.000642295	0.000666795	0.000302573	0.000141376	3.59339e-05	4.93763e-05	0.00134253	0.000636532
2.7759e-06	1.88752e-05	-2.86136e-06	-1.85359e-05	3.74103e-07	1.66873e-05	-5.38937e-05	-3.36194e-06	-2.58646e-05	-0.000130802	-8.13573e-05	1.69141e-05	-8.856e-05	0.000352655	0.000384476	0.000227409	3.52301e-05	-5.499e-05	9.68558e-06	0.000235884	-6.96884e-05	-2.26447e-05	-9.37404e-05	-4.69783e-06	8.11379e-06	-5.03945e-05	-2.05157e-05	-9.97997e-05	-9.03125e-05	-3.39149e-05	0.000528941	7.5233e-06	-2.81365e-05	0.000723185	0.000456081	4.75178e-05	9.29476e-06	-5.79357e-05	-4.96037e-05	-9.05794e-06	0.000209885	-0.000101863	5.52435e-05	-1.28265e-05	-3.234e-05	1.54847e-06	-4.93066e-05	-4.1384e-05	0.000147589	0.000268383
0.000120466	-2.99064e-07	-2.7472e-06	0.000368356	-1.46857e-05	-6.04372e-05	0.00027023	0.000418781	0.000480312	0.00225733	0.00143579	-5.94047e-05	0.00136304	0.000859761	0.000497276	0.00159764	0.000147624	-0.000346331	0.000447168	0.000431137	6.06209e-05	0.000286433	9.32034e-05	0.000219279	1.13866e-05	0.000502244	0.000479419	0.000155558	-0.000206429	0.000453733	0.00224459	-5.97168e-05	0.000191288	0.000456081	0.00711619	0.000286835	-6.46561e-06	0.000296982	7.14693e-05	0.000522739	0.000253999	0.00150115	0.00089827	0.000172181	0.000368357	0.000369962	9.06534e-05	6.05798e-05	0.000579662	0.000371784
1.73447e-05	4.02621e-05	1.50105e-05	0.000120854	-4.10905e-06	1.75296e-05	0.000262945	0.000437836	0.000420152	4.74995e-05	-0.000159146	-6.56808e-06	0.00026037	0.000149265	7.59385e-05	0.000323096	0.000214012	-2.51014e-05	0.000232382	8.82696e-05	7.91939e-05	0.000116029	0.000165112	0.000123046	-3.86361e-06	0.00015753	0.000177489	3.50923e-05	-3.41218e-06	0.000109059	4.13719e-06	9.96765e-05	0.000335568	4.75178e-05	0.000286835	0.000428548	8.23904e-05	0.000219853	0.000153447	-1.14473e-05	5.51542e-05	0.000455796	0.000117138	0.000162193	0.000139456	7.63505e-05	9.89891e-05	2.91475e-05	0.000652896	0.000338938
-7.21312e-06	-3.30283e-06	9.0894e-06	5.83328e-05	1.37282e-05	0.000206971	0.000917187	1.22778e-06	-3.2233e-05	5.40793e-05	-4.86854e-05	1.28231e-05	0.00105106	-8.0312e-05	-8.88057e-05	4.91499e-05	2.44084e-05	0.000511391	0.000116909	-4.49497e-05	0.000304356	7.83933e-05	7.31728e-05	-2.61808e-05	-8.43344e-06	-2.59846e-05	-3.19177e-05	-7.34396e-05	-7.67854e-05	-8.91341e-07	8.21654e-05	8.80296e-05	0.000219307	9.29476e-06	-6.46561e-06	8.23904e-05	0.000614751	-4.21217e-05	-3.26216e-05	-7.97353e-05	4.46911e-06	0.000836534	0.000431816	0.00021141	0.000112548	7.19248e-05	3.62238e-05	0.000167158	0.000131015	9.29359e-05
2.3968e-05	6.56591e-05	4.50414e-05	5.0914e-05	-3.2185e-07	-4.1882e-05	4.03508e-05	0.000576847	0.000588452	0.000374491	0.000180273	-2.52832e-05	-2.94579e-05	0.000246643	0.000154518	0.000258512	0.000287723	0.00018649	8.1626e-05	3.31659e-05	-4.9653e-05	0.000176773	0.000144107	0.000206635	-6.08517e-06	0.000193719	0.000250862	0.000379646	5.31501e-06	0.00018956	2.84223e-05	0.000154956	-3.63589e-05	-5.79357e-05	0.000296982	0.000219853	-4.21217e-05	0.0010757	0.000818698	0.000162113	5.60219e-05	0.000429109	0.000323218	-4.64906e-05	0.000174918	-1.12722e-05	0.000150417	0.00015911	0.00011748	3.93043e-05
1.33106e-05	9.91818e-05	5.79155e-05	1.44761e-05	-6.53383e-07	-5.83517e-05	-8.03537e-06	0.000677497	0.000689524	0.000282055	0.000219083	-3.85323e-05	-1.45797e-05	0.000199503	0.000148047	0.000215563	0.000312676	6.6859e-05	4.09658e-05	5.23558e-05	-8.78501e-05	0.000137695	0.000330648	0.000195216	-2.17748e-05	0.000256749	0.000309867	0.00053183	6.26553e-05	0.00010451	-1.45102e-05	8.59091e-05	-2.41684e-05	-4.96037e-05	7.14693e-05	0.000153447	-3.26216e-05	0.000818698	0.000956778	0.000423213	8.04038e-05	0.000284154	0.000165235	-3.36514e-05	0.000213658	-3.56299e-05	0.000309407	0.000151649	0.000239142	0.000155653
3.16124e-05	2.04782e-05	-4.53652e-06	7.2603e-06	-6.94551e-06	-3.66544e-05	1.45954e-05	0.00114292	0.00144747	0.000636781	0.00111879	-5.66836e-05	0.000189596	-1.49136e-05	4.03093e-05	0.000484676	0.000639173	0.000173966	-0.000152737	9.09388e-06	-0.000269297	0.000353386	0.00381004	0.0010515	-1.54883e-05	0.00194055	0.00194547	0.000687401	0.000333884	0.000750081	-0.00014763	-0.000178296	-0.000153104	-9.05794e-06	0.000522739	-1.14473e-05	-7.97353e-05	0.000162113	0.000423213	0.0107177	0.000217151	0.00114245	0.00142223	-6.87233e-05	0.00243977	-8.25795e-05	0.000844187	0.000817703	0.00020172	0.00022935
3.30625e-05	4.63136e-05	8.31349e-06	3.87956e-05	5.8543e-06	0.000158768	0.000178217	0.000101971	0.000111311	6.51069e-05	0.000106666	-1.65274e-05	0.000263577	0.000140348	8.84394e-05	0.000429181	5.06121e-05	-0.000265723	6.85409e-05	0.000115856	-1.00368e-06	7.28699e-05	1.15968e-06	4.69805e-05	-6.23591e-06	7.43127e-05	0.000106342	0.000246487	5.14278e-05	4.3582e-05	0.000639243	3.80987e-05	6.87794e-05	0.000209885	0.000253999	5.51542e-05	4.46911e-06	5.60219e-05	8.04038e-05	0.000217151	0.000632448	0.000523344	0.000534068	-3.18172e-06	4.69499e-05	2.84873e-05	4.08681e-05	2.60748e-05	2.35212e-05	0.000126916
0.000106382	6.01031e-05	-3.05654e-06	0.00107616	3.07399e-05	0.00075415	0.00764454	0.000782553	0.000812368	0.00309109	0.000652058	-6.42554e-05	0.00689055	0.000190107	-0.000154146	0.00322761	0.000149543	-0.000859933	0.00165575	0.000565432	0.00183713	0.00014436	0.00110855	0.000174986	-1.8733e-05	0.000925918	0.0010382	-0.00033354	-9.71909e-05	0.000596623	0.00281637	-6.96766e-05	0.00157222	-0.000101863	0.00150115	0.000455796	0.000836534	0.000429109	0.000284154	0.00114245	0.000523344	0.0222188	0.020563	0.000207411	0.00083865	0.000284195	0.000436804	0.000114913	0.000372008	0.00062559
8.94953e-05	2.96879e-05	-4.37822e-06	0.000829784	7.34732e-06	0.00104501	0.00433238	0.000307606	0.00033269	0.00107434	-8.70543e-05	-0.000126048	0.00789219	-0.000239652	-0.000281423	0.00198312	0.000119399	-0.000818645	0.00195558	-7.64338e-05	0.00111555	8.76563e-05	0.00159629	6.85659e-05	6.76438e-05	0.000833436	0.000929256	-0.000216084	0.000554482	0.000449456	0.00296366	-0.000107194	0.000642295	5.52435e-05	0.00089827	0.000117138	0.000431816	0.000323218	0.000165235	0.00142223	0.000534068	0.020563	0.0269077	7.46589e-05	0.00117288	9.34288e-05	0.00042867	-0.000392911	0.000524045	0.000991723
-2.68585e-06	-1.27343e-05	-5.69645e-06	3.24513e-05	-2.95314e-06	-1.75066e-05	0.000125417	8.30924e-05	0.00011581	9.68759e-05	-0.000196283	-1.9984e-05	0.000596658	9.1544e-05	8.67807e-05	-6.05668e-06	7.32034e-05	2.98057e-06	0.000356372	5.14871e-05	0.000592994	0.00017375	0.000649243	9.2199e-05	1.22999e-05	0.000149912	0.00017843	-7.74947e-05	-0.000108171	0.000104416	-0.000141174	8.03871e-06	0.000666795	-1.28265e-05	0.000172181	0.000162193	0.00021141	-4.64906e-05	-3.36514e-05	-6.87233e-05	-3.18172e-06	0.000207411	7.46589e-05	0.000780766	0.000384837	0.000220819	0.000140321	5.7778e-05	0.00106743	0.000552836
1.50196e-05	-7.90725e-06	-1.34406e-05	0.000154115	-1.38331e-05	-2.53204e-05	-1.49969e-05	0.00083888	0.000962119	0.000384833	0.000237197	-4.75999e-05	0.000724833	0.00012601	0.000125155	0.000330789	0.000432571	0.000677732	0.00029268	1.07419e-05	0.000171072	0.000238963	0.00208142	0.000445285	1.57624e-05	0.000982502	0.00102072	0.000192643	-3.51366e-05	0.000517034	-0.000112399	6.99401e-05	0.000302573	-3.234e-05	0.000368357	0.000139456	0.000112548	0.000174918	0.000213658	0.00243977	4.69499e-05	0.00083865	0.00117288	0.000384837	0.00197507	0.000273214	0.000493736	0.000250772	0.000950932	0.000774362
9.37442e-06	-9.13907e-07	4.99947e-07	0.000252789	1.15332e-05	-3.65911e-05	2.05162e-05	0.000103036	0.000200909	0.000125643	6.77028e-05	4.57715e-06	0.000523555	0.000132924	0.000101991	0.000136771	-6.51543e-07	0.00028926	6.6681e-05	6.59674e-05	0.000164727	0.000103328	0.000316355	4.52178e-05	-1.92904e-05	0.000167822	0.000166081	9.93997e-05	-7.45879e-05	0.000187686	0.000391155	-7.95664e-06	0.000141376	1.54847e-06	0.000369962	7.63505e-05	7.19248e-05	-1.12722e-05	-3.56299e-05	-8.25795e-05	2.84873e-05	0.000284195	9.34288e-05	0.000220819	0.000273214	0.000849678	4.22129e-05	5.31616e-05	0.000308453	0.000156998
1.46672e-05	5.44963e-05	2.08973e-05	7.01334e-05	-1.62918e-06	7.28195e-06	-0.000159426	0.000522675	0.000581679	-3.44643e-05	8.4817e-05	-3.29416e-05	0.000216589	7.37248e-05	3.81834e-05	0.000191065	0.000279715	-0.000112098	5.04939e-05	2.4544e-05	0.000143219	0.000152149	0.000876704	0.000170189	-1.05467e-05	0.000567418	0.000680264	0.000691392	9.86055e-05	0.000163667	-1.25459e-05	1.73611e-05	3.59339e-05	-4.93066e-05	9.06534e-05	9.89891e-05	3.62238e-05	0.000150417	0.000309407	0.000844187	4.08681e-05	0.000436804	0.00042867	0.000140321	0.000493736	4.22129e-05	0.000910635	0.000141404	0.000429205	0.000515318
-5.87821e-06	1.37596e-05	3.13108e-06	-2.78843e-05	-1.70664e-06	0.000123895	0.00059645	-5.58444e-05	-6.64921e-05	0.000903911	0.00144225	-3.07614e-05	-0.000641176	-0.000104419	-0.000115138	-1.9773e-05	0.000148812	-0.000191959	-0.000195147	0.000113999	0.000643072	0.000433047	0.000204038	7.06879e-05	-1.3315e-05	5.77283e-05	0.000332975	0.00127161	0.000133712	0.000211466	0.00019707	-2.21019e-05	4.93763e-05	-4.1384e-05	6.05798e-05	2.91475e-05	0.000167158	0.00015911	0.000151649	0.000817703	2.60748e-05	0.000114913	-0.000392911	5.7778e-05	0.000250772	5.31616e-05	0.000141404	0.00610651	6.48646e-05	6.16322e-05
-2.21944e-05	0.000145339	5.49615e-05	0.000186328	-2.52671e-05	-0.000169689	5.84507e-05	0.00132072	0.00120573	9.07163e-05	-0.000478176	-5.52471e-05	0.000997703	0.000273035	0.000321327	0.000104978	0.000554208	6.14114e-05	0.000884509	-1.52313e-05	0.00100109	0.000138025	0.00192111	0.000288362	-3.59211e-05	0.000443918	0.000483617	-0.00023211	-5.45975e-05	0.000223055	-0.000460486	-5.26353e-05	0.00134253	0.000147589	0.000579662	0.000652896	0.000131015	0.00011748	0.000239142	0.00020172	2.35212e-05	0.000372008	0.000524045	0.00106743	0.000950932	0.000308453	0.000429205	6.48646e-05	0.00806074	0.00546221
-1.08626e-05	0.000129918	4.3683e-05	0.000154659	-5.60163e-06	-4.61605e-05	5.38792e-05	0.00098111	0.000928395	-3.66327e-06	-0.000239691	-5.26627e-05	0.00176649	0.000195053	0.000255463	0.000298806	0.000504205	5.06966e-05	0.000481714	3.45341e-05	0.000677096	0.00011781	0.00150099	0.000205597	-2.80179e-05	0.000383023	0.000588085	-0.000108435	6.78464e-05	0.000136807	-5.26854e-05	-4.08353e-05	0.000636532	0.000268383	0.000371784	0.000338938	9.29359e-05	3.93043e-05	0.000155653	0.00022935	0.000126916	0.00062559	0.000991723	0.000552836	0.000774362	0.000156998	0.000515318	6.16322e-05	0.00546221	0.00486104
1.93506e-05	4.83573e-05	1.68676e-05	0.000142217	-5.50971e-06	1.97103e-05	7.85005e-05	0.000605822	0.000545523	3.21102e-05	-0.000179922	-3.0473e-05	0.000887701	0.000145511	8.27958e-05	0.000333346	0.000401318	0.000272878	0.000335273	4.20462e-05	9.95389e-05	0.00014269	0.000632	0.000172978	3.56544e-06	0.000320041	0.000414391	0.000117125	4.17718e-06	0.000183331	-9.62214e-05	8.80295e-05	0.00035732	1.84027e-05	0.000316587	0.000310294	0.000127984	0.000177819	0.000174676	0.000111558	6.5027e-05	0.000565512	0.000450313	0.000241896	0.000405842	5.63894e-05	0.000253002	8.65834e-05	0.00118232	0.000835207
1.10845e-05	3.30918e-05	5.48202e-06	3.47446e-05	2.63542e-06	6.34311e-05	0.000204477	6.7121e-05	6.67971e-05	0.000636522	0.00080908	-4.23386e-06	9.49563e-05	8.77544e-05	9.90367e-05	0.000108753	2.49259e-05	0.000168877	1.67622e-05	7.7466e-05	5.04468e-05	-1.91431e-05	0.000182315	1.72401e-05	9.52443e-06	7.49042e-05	0.000117751	0.000231399	0.00040338	0.00010583	5.83524e-05	9.35968e-06	5.51957e-05	7.58926e-06	6.22195e-05	2.01366e-05	-7.30916e-06	5.48958e-05	5.60369e-05	0.000103592	9.74552e-05	0.000383612	0.000495212	-1.20001e-05	3.49155e-05	-1.38501e-06	1.97289e-05	0.000308131	-2.83704e-05	2.8349e-05
-2.72916e-05	4.57303e-05	6.97033e-05	0.00011589	-4.29425e-06	-0.000213471	0.000979825	0.000597513	0.000689745	0.00256206	0.00263719	2.77195e-05	0.000728177	0.000397198	0.000432662	-0.000316501	0.000233799	0.000534762	0.000622057	0.000239222	0.00113722	0.000122312	0.00195263	0.00039034	-2.82399e-07	0.000684698	0.000765823	3.13862e-06	0.000187338	0.000374325	-0.000885862	-0.00031032	0.0012713	-0.000280123	0.000123948	0.000357344	0.000246662	0.000229817	0.000230989	0.0024551	-2.31025e-05	0.00124872	0.00110354	0.000931559	0.000810781	0.000367554	0.000122164	0.000247142	0.00342319	0.0019009
7.51959e-06	-1.77051e-05	-3.92033e-06	-2.33617e-05	2.89866e-06	0.000983302	0.000703498	-7.7717e-05	-5.53115e-05	8.6825e-05	-0.00017324	2.00297e-05	0.000559683	-3.74501e-05	-7.27982e-05	0.000107754	-6.05339e-05	-1.63984e-05	0.000487418	1.75959e-05	0.00023326	2.55313e-05	7.49112e-05	-8.47505e-06	-1.80817e-05	8.21325e-05	0.000195785	2.995e-05	0.00074714	7.40118e-05	2.98129e-05	0.000563755	0.000311729	-5.35416e-05	0.000152084	5.71845e-05	0.000155659	-8.22117e-05	-7.92989e-05	-6.96355e-05	6.94929e-05	0.000479069	0.000175731	0.000164036	1.97706e-05	8.12441e-05	-2.0983e-05	-0.000107713	0.000135806	4.97523e-05
5.06343e-05	-2.4877e-05	-1.96307e-05	1.1354e-05	2.22801e-05	0.00108569	0.00117156	-0.000103548	-6.30374e-05	0.00100363	0.000775154	1.3925e-05	0.000869346	0.000209994	3.3462e-05	0.000506698	-4.35236e-05	-0.000418243	0.000424854	0.000155328	0.000291328	0.000121853	-0.000126478	4.35101e-05	-1.91567e-05	0.00021303	0.000486411	-6.12347e-06	0.000810003	0.000174764	0.00076297	0.00050763	0.00025548	0.000183895	0.00179018	8.57211e-05	0.00018716	-8.48197e-05	-0.000109083	0.000113001	0.00030222	0.00104461	0.000413139	8.62216e-05	-2.69113e-05	0.000106649	-1.77961e-05	0.000197641	-0.000119078	-3.25921e-05
2.34468e-05	5.96726e-05	1.45994e-05	9.99217e-05	3.91072e-06	0.000245034	-6.9509e-05	0.00050995	0.000485506	0.000601488	0.000797145	-5.2341e-05	0.00011462	7.54078e-05	4.75095e-05	0.000213021	0.000317755	0.000675553	8.26615e-05	-3.80489e-05	-0.000119518	1.33159e-05	0.000952141	0.000179997	1.18903e-05	0.000615534	0.000646802	0.000374803	0.000692928	0.000297299	-3.94333e-05	0.000267172	-7.05477e-05	3.66324e-05	0.000181065	5.2445e-05	1.05221e-05	0.000136931	0.000198172	0.00124846	0.000126555	0.000575236	0.000943884	-4.83501e-05	0.000555736	5.41778e-06	0.000228186	0.00029029	0.000150657	0.000242016
1.34359e-05	7.37572e-06	-9.55848e-06	-2.83388e-05	2.89651e-05	-8.19425e-06	-0.000203404	-5.99705e-05	-6.8441e-05	0.00042817	0.000521557	-1.33705e-05	-0.000560697	-5.08898e-05	-6.19098e-05	-9.09747e-05	2.73848e-05	0.000206572	-2.52937e-05	2.16389e-05	-2.62114e-05	0.000303073	8.97348e-05	5.88398e-05	1.74054e-06	0.00011287	4.62431e-05	4.36802e-05	-9.53436e-05	4.9007e-05	0.000391963	0.000132002	7.05543e-05	-1.71981e-05	0.000279815	6.04157e-05	5.30798e-05	0.000136827	0.000135055	0.000585649	3.59718e-05	-0.000292041	-0.000191358	0.000228178	0.00016623	3.5026e-05	7.98123e-05	0.000437765	-6.27307e-05	-0.000149285
6.92888e-05	6.00719e-05	4.05329e-05	0.00128804	0.000213866	2.40034e-05	0.00432976	0.00126939	0.0011702	0.00146883	0.000854898	-0.000208324	0.00745639	1.95367e-05	-0.000135028	0.00179229	0.000798849	0.000149231	0.00217676	-0.000157193	0.00238357	0.000703792	0.00127824	0.000368293	-2.50064e-05	0.000924998	0.00147732	0.00132311	0.000105417	0.000364389	0.000534925	-0.000409334	0.00175341	-0.000109835	0.00185866	0.0008724	0.00128536	0.000514994	0.000324658	9.44632e-05	0.000224328	0.00651297	0.00646288	0.00192017	0.002008	0.00179019	0.000778047	0.000518819	0.00197543	0.00158343
6.33829e-05	2.95345e-07	-6.37617e-06	0.000192597	2.6592e-05	-0.000126972	0.000767091	0.000197178	0.000252663	0.00119011	0.00066938	-4.7641e-05	0.000697039	0.00099264	0.000965494	0.0012111	3.88041e-05	-0.000348182	3.22082e-05	0.000468404	0.000153755	-7.0615e-05	0.000125038	0.000113693	3.75646e-05	0.000565645	0.000706267	0.00016651	-0.00023082	0.000374675	0.00234698	-8.13456e-05	0.000189373	0.000481568	0.00406123	0.000133427	8.59632e-05	-4.60806e-05	-7.36709e-05	0.000648205	7.17466e-05	0.00137104	0.000612604	0.000110686	0.000259614	0.000365465	0.000107819	8.11391e-05	0.000192688	0.000237418
2.18058e-05	-2.51844e-05	-1.88866e-05	0.000121719	1.17978e-05	0.000624961	0.000928649	0.000145718	3.10882e-05	0.000688777	0.000294619	-3.10533e-06	0.00162503	-4.0811e-05	-4.88725e-05	0.00053076	6.607e-05	-0.00025821	0.000899618	-3.43795e-05	0.000808695	0.000119575	-7.92033e-05	-1.97999e-05	5.68095e-05	-4.27024e-06	-4.54348e-05	-6.98209e-05	0.000287801	8.25873e-07	0.000844935	0.000185349	0.000569462	5.83259e-05	0.000432232	0.000169525	0.00016091	0.00010748	4.44508e-05	-0.000208384	0.000133156	0.00145677	0.00159623	0.000231579	0.000273738	-2.09105e-05	-1.01694e-05	-0.000286984	0.000820715	0.000600439
5.95665e-05	0.000154008	5.40591e-05	0.000182072	-3.05862e-05	0.00113008	-0.000242732	0.000657657	0.000663759	0.000495359	0.000232927	5.16896e-05	0.000334321	0.00078308	0.000866174	0.000505576	0.000244769	0.00115144	0.000540436	0.000464421	9.66134e-05	0.000168431	0.00014519	0.000136423	-4.38266e-05	0.000327211	0.000201355	0.00100178	0.00150549	0.000246449	-0.000125611	0.000714671	0.000323074	0.000100678	0.000352423	0.000266544	-7.0526e-05	0.000271158	0.00035167	0.000274146	0.000612227	6.52707e-05	0.000127249	2.17884e-05	7.92226e-05	0.000138589	6.80319e-05	-8.87492e-05	0.000648743	0.00024189
2.79357e-05	7.9589e-06	2.19306e-06	0.000163669	-2.25737e-06	0.000139699	0.000201561	0.000218655	0.000263239	0.000852496	0.000675573	-2.32379e-05	0.000525517	0.000411159	0.000368232	0.000638039	0.000104752	-3.2614e-05	0.000273578	0.000276317	0.000204388	6.08611e-05	0.000493899	0.000100775	-4.12333e-06	0.000492181	0.000527288	0.000177691	0.00015691	0.000348124	0.000395662	9.50887e-05	0.00012897	4.67678e-05	0.000708624	9.72134e-05	-3.50983e-06	7.31665e-05	6.18284e-05	8.85793e-05	0.00011867	0.000751018	0.000595175	0.000132493	0.000267541	0.000186775	0.000133933	0.000122718	0.000282684	0.000262972
1.28999e-05	4.15072e-05	1.19528e-05	-2.745e-05	3.24384e-06	2.53925e-05	-0.000197493	0.000244776	0.000397147	-0.000117884	-4.7926e-05	-2.7258e-05	-7.14548e-05	2.1193e-05	-3.16265e-06	4.72756e-05	9.91222e-05	0.000309838	2.16502e-06	-3.33147e-05	-0.000116971	0.000272662	0.00100585	0.000282367	3.4759e-05	0.00040949	0.000407932	0.00022992	0.000194325	0.000169477	-3.91835e-05	8.71543e-05	2.57069e-05	-6.62333e-05	-0.000121885	9.00116e-06	-2.68465e-06	9.03577e-05	0.000152263	0.00166031	0.000105159	1.89946e-05	0.000209816	0.000101348	0.000523482	9.21717e-05	0.000260587	7.55903e-05	3.88567e-05	-2.72178e-05
-7.39514e-07	5.45676e-05	4.56835e-05	0.000148407	3.53137e-05	0.000530923	0.000182136	0.000208009	0.000257905	0.0010473	0.00100739	-0.000105906	7.82171e-05	-4.39454e-05	3.36364e-05	0.000112162	0.000170459	0.000412523	0.000727897	1.6662e-06	0.000396045	0.000237861	0.000613896	4.6186e-05	1.8531e-06	0.000117663	0.000160968	0.000180579	0.000226789	0.00016265	-5.56181e-05	0.000170286	0.00033121	-9.33402e-05	8.75767e-05	6.3359e-05	0.000144081	4.34407e-05	4.29965e-05	0.000135333	4.25633e-05	0.000161358	0.000260699	0.000363932	0.000443765	0.000277043	6.30922e-05	5.30661e-05	0.000866874	0.000451526
-2.49553e-06	-2.38357e-06	1.92293e-06	4.96833e-05	2.68323e-05	-4.07232e-05	8.97135e-05	2.16994e-06	1.85051e-05	-0.000153039	-0.000109207	-1.24353e-05	0.00152381	-9.88346e-05	-9.74008e-05	-2.11052e-05	1.41188e-05	0.000219184	-3.9166e-05	-0.000102823	-3.93577e-05	-2.43695e-05	0.000259276	2.46942e-05	-2.18462e-05	8.48331e-05	4.76788e-05	-5.66565e-05	-4.01747e-05	3.92087e-05	0.000180766	-4.76858e-05	-1.41976e-05	3.66677e-05	5.89137e-05	-8.51656e-06	0.000151348	-4.10809e-05	-3.57614e-05	0.000407645	2.34343e-05	7.25227e-05	0.000132359	4.69113e-05	0.000147499	0.000150308	2.74951e-05	-3.94879e-05	3.03825e-05	3.91315e-05
-1.02433e-05	-2.44097e-05	-1.17284e-05	9.99167e-05	3.16111e-05	-9.23631e-05	0.00152032	0.000513266	0.000593756	0.000766412	0.000800135	5.72999e-05	0.00245046	-8.18136e-05	3.74112e-05	0.000357505	0.000117423	0.00122366	-0.000161418	0.000234589	0.000138313	0.000163471	0.00127295	0.000331183	-8.69494e-06	0.000388709	0.000311916	-0.000126711	-0.000179216	0.000102019	-3.52596e-06	-4.82438e-05	0.000544285	-0.000103574	-0.000250863	0.000177113	0.000473468	-1.74273e-05	1.99702e-05	0.00176736	0.000161994	0.0011607	-7.81686e-05	0.00042362	0.000701873	0.000228787	0.000251086	0.000121432	-3.76897e-05	1.32266e-05
2.97785e-07	-1.26928e-05	-1.99371e-06	-3.69333e-05	-3.85662e-06	-3.39764e-05	-8.15361e-05	3.94373e-05	4.58135e-05	-0.000101491	-0.000103194	-2.20098e-05	-3.39538e-05	0.000180109	0.000433664	-2.05971e-05	3.46786e-05	0.00072611	0.000195793	-5.49818e-05	-8.24916e-05	0.000139528	0.000246158	6.20115e-05	3.17979e-05	0.000135322	5.94786e-05	0.000210703	-6.4186e-05	0.00012392	0.000181854	3.10412e-05	0.000105925	9.3885e-05	-2.49312e-06	1.74389e-06	-4.2223e-05	0.0001065	0.00010446	0.00059532	6.00614e-05	-0.000168195	0.000162214	5.41317e-05	0.000132876	3.02486e-05	2.00579e-05	-7.90367e-05	0.000472226	0.000100567
-2.51685e-06	-1.96662e-06	-4.76288e-06	3.45131e-05	5.48865e-07	-2.40259e-05	-7.46673e-05	0.000135736	0.000155654	7.46399e-05	6.63867e-05	1.41249e-06	0.000411575	6.07404e-05	0.000108134	0.000109776	4.91565e-05	0.00031266	-2.73472e-05	5.46731e-05	3.64335e-05	2.40729e-05	0.000203556	5.55475e-05	2.60591e-05	0.000154837	0.000149418	7.1335e-05	-2.81791e-05	6.47555e-05	-1.73364e-06	1.13052e-05	-9.85009e-06	4.32887e-06	-2.638e-05	1.38745e-05	3.83656e-05	-2.26861e-05	1.87889e-05	0.000253746	-1.39636e-05	-7.65749e-06	7.53631e-06	9.29078e-05	0.000238385	0.000102071	0.000131619	-4.10413e-05	0.000208634	0.000234755
-1.67862e-06	-4.40785e-06	-3.02385e-06	6.48339e-05	1.58792e-05	-5.007e-06	0.000276883	4.58026e-05	4.32868e-05	8.93436e-05	0.000157994	8.25979e-06	0.000477731	-4.31435e-05	-1.88203e-05	2.16869e-05	3.683e-05	0.000658639	-2.76636e-05	1.80941e-05	1.25627e-05	0.000167185	8.88063e-05	3.10585e-05	8.41653e-06	2.32153e-05	-1.17236e-05	3.03236e-05	-0.000127746	9.81981e-05	-9.33781e-06	0.000182679	2.39508e-06	-1.79329e-05	-6.28735e-05	5.52204e-05	0.000175299	9.26968e-05	1.82788e-05	4.57218e-05	1.47794e-05	0.000121498	-5.06279e-05	8.72265e-05	0.00011337	0.000251231	-1.61875e-05	0.000145773	-4.18216e-05	-6.24714e-05
2.20841e-05	-1.18193e-05	-7.73131e-06	0.000102047	3.59498e-06	0.000576962	0.00115045	8.80497e-05	7.87552e-05	0.000306319	-9.62745e-05	1.84826e-05	0.00158202	6.48927e-05	5.3371e-05	0.000299817	1.52805e-05	-2.54382e-05	0.000904545	0.000175427	0.000663021	0.00012213	3.03163e-05	2.43186e-05	4.03536e-05	0.000157649	0.000199491	0.000109338	0.000322547	7.22592e-05	5.7755e-05	0.00026258	0.000805837	-5.53912e-05	0.000255609	0.000287295	0.000223813	1.478e-06	-2.10568e-05	0.000440708	0.000128429	0.000813707	0.000282273	0.000222566	0.000134633	1.59938e-05	3.39907e-05	-0.000151349	0.000344703	0.000269789
-2.03514e-06	-2.48542e-05	-1.29363e-05	-7.26638e-05	2.04828e-05	0.000585237	-0.000117787	-0.000150372	-0.000159936	0.00114838	0.00185433	-4.62419e-06	0.000360918	-5.2371e-05	-2.96285e-05	-8.59125e-05	-3.64523e-05	0.000166768	5.21429e-05	-3.38292e-05	-4.10704e-05	6.01791e-05	-0.000103431	-5.05839e-05	-5.16564e-05	-2.09021e-05	-7.93066e-05	0.000187419	0.000707326	-7.64095e-05	0.00019418	0.000207538	-0.000151036	0.000230155	0.000193219	-3.46068e-05	3.38609e-05	1.25149e-06	1.29118e-05	0.000309837	0.000101136	-6.25307e-05	3.7893e-05	-5.13321e-05	5.74505e-05	3.28723e-05	-4.40477e-05	0.000285887	-0.000300875	-0.000150328
5.70494e-06	-1.80769e-05	-8.0266e-06	1.13684e-05	5.7537e-05	0.000238358	7.69092e-05	-0.000189672	-0.00018985	0.000807021	0.0014358	-1.1992e-05	0.000884737	9.58374e-07	8.02856e-05	-3.95729e-05	-1.91554e-05	0.000435645	-2.74175e-05	1.52175e-05	-5.1721e-05	9.68166e-05	1.03944e-05	-3.73307e-05	-2.7016e-05	7.91958e-07	-7.2903e-06	0.000235643	0.000309991	6.49116e-06	0.000634691	-3.24812e-06	-8.80554e-05	0.000297765	0.000288971	-2.66148e-05	0.000104292	-3.21909e-05	-5.96187e-05	0.000389526	0.000193207	-0.000114543	-6.39392e-06	-2.38993e-05	0.00015633	0.000192564	-5.7151e-05	0.000460553	-0.000294049	-9.13122e-05
[truncated: 22 more columns]
