# Supplementary material for: Cancer classification: Mutual information, target network and strategies of therapy
Source: J Clin Bioinforma. 2012 Oct 2;2:16. doi: 10.1186/2043-9113-2-16 (PMC3524788; doi:10.1186/2043-9113-2-16)
Supplement: Additional file 9 — 19536 Luminal-B MI. An MS Office Excel file which contains the pairwise MI values of 72 biomarkers of luminal B samples. [file 2043-9113-2-16-S9.xlsx]

## Sheet: Sheet1
1.13812e-05	4.3039e-07	-2.48786e-06	6.33247e-05	-7.20914e-07	2.81817e-05	-5.4943e-06	-5.25596e-06	-4.21889e-06	6.00609e-05	9.71738e-06	-7.495e-06	3.47356e-05	-3.44928e-05	-2.42451e-05	-7.34672e-06	3.47275e-05	-1.71452e-05	-1.99544e-05	-1.86355e-05	-4.93725e-06	7.82955e-05	-1.68094e-05	-3.39146e-06	-3.61346e-06	2.45869e-05	3.25215e-05	1.35713e-05	-6.04927e-06	1.56387e-05	1.23115e-05	-7.89032e-06	8.25755e-05	-1.23092e-06	0.000105095	9.83809e-07	-2.76309e-06	-6.69359e-06	1.4907e-06	1.03198e-05	4.25992e-05	-3.75503e-05	-5.2451e-05	2.11455e-05	1.80019e-06	4.38859e-05	-1.00657e-06	-2.87055e-06	9.81596e-05	1.76217e-06
4.3039e-07	1.00715e-06	5.84608e-07	1.33799e-06	2.41754e-07	1.70479e-07	2.76458e-07	2.47313e-07	7.76554e-07	-1.28566e-06	9.91688e-06	9.48733e-07	2.04921e-05	2.07518e-05	1.28225e-05	5.95935e-06	2.28053e-07	2.1191e-05	-3.01541e-06	1.45175e-05	2.20796e-05	1.44711e-06	-1.56552e-06	-6.60948e-07	-1.85993e-06	-1.9618e-06	-2.50661e-06	2.26567e-05	4.44049e-07	3.82355e-07	-3.48414e-06	-8.6805e-07	2.44703e-06	1.19608e-06	0.000102473	4.28669e-07	-1.68988e-06	2.06427e-06	-3.34375e-06	-4.9574e-06	1.93842e-06	-6.14415e-06	5.66054e-06	-2.29798e-07	-2.79636e-06	3.38804e-06	-3.3975e-06	-1.39962e-06	4.05065e-06	7.11581e-07
-2.48786e-06	5.84608e-07	5.35641e-05	-1.64771e-05	-5.20515e-08	0.000159972	8.0609e-05	6.8688e-06	1.05139e-05	2.24494e-05	9.17082e-05	0.000105961	0.000330529	0.000119559	8.11941e-05	2.1614e-05	-6.50828e-06	-3.10647e-05	0.000116651	5.9738e-05	-2.05679e-05	-2.97755e-05	6.95208e-05	-1.40235e-05	-3.74663e-06	-1.19508e-05	-2.06567e-05	-5.54795e-06	6.305e-05	-5.61216e-06	0.000193483	8.71528e-05	-1.25893e-05	8.77056e-05	0.000726844	-4.88075e-06	-9.76971e-06	2.97587e-05	-1.82538e-05	2.86895e-05	2.20298e-05	0.0002724	0.00044015	-8.80595e-06	-2.26038e-05	2.46767e-05	-6.29323e-07	-3.82078e-06	-2.64241e-05	-7.39593e-06
6.33247e-05	1.33799e-06	-1.64771e-05	0.00118769	1.25964e-06	0.000153303	-3.6906e-05	-2.6831e-05	-1.83169e-05	0.000483386	0.000568101	3.62395e-05	0.000248774	0.000229193	-6.37168e-06	-3.73953e-06	0.000357716	-0.000126413	-3.0242e-05	3.82288e-05	0.000593989	0.000524258	5.5013e-05	-9.99354e-06	-2.91786e-05	0.00106203	0.00107512	0.000640684	2.46944e-05	0.000281781	0.000207862	-4.75369e-05	0.000884645	-7.80658e-05	0.000807687	0.000108104	2.26956e-05	0.000100633	3.40833e-05	0.00091262	0.000167124	-0.000404837	-0.000222564	0.000139908	0.000207957	0.000743334	0.00018208	9.53359e-05	0.000565227	8.38375e-06
-7.20914e-07	2.41754e-07	-5.20515e-08	1.25964e-06	3.50361e-06	-7.30064e-06	-3.19083e-06	2.09826e-06	1.8712e-06	-1.6121e-05	-1.44912e-05	-4.24948e-07	0.000144954	2.45091e-05	1.90658e-05	7.6192e-06	-2.28074e-06	9.3436e-05	9.78753e-06	1.22251e-05	4.1859e-06	-4.35937e-06	-7.99883e-06	3.97268e-06	9.06258e-06	4.44424e-06	5.00859e-06	7.86217e-05	-3.09346e-06	9.46751e-06	-2.92335e-06	-1.15935e-06	-1.96223e-06	-4.64509e-06	0.00015733	3.99216e-06	3.12275e-06	6.46988e-06	2.78929e-05	-6.13819e-06	-1.23436e-06	7.88856e-06	1.51333e-05	-2.28661e-07	1.53864e-06	-2.8147e-06	2.20069e-05	5.35199e-07	-6.54828e-06	-2.5657e-06
2.81817e-05	1.70479e-07	0.000159972	0.000153303	-7.30064e-06	0.00231041	0.000684997	0.000110392	0.000133444	0.000753111	0.000324881	0.0004231	0.000274816	-0.000292681	-0.000248969	0.000131913	-7.22916e-05	0.000208044	0.000211152	6.44477e-05	0.000274317	0.000199741	-0.000324921	1.49429e-07	0.000209223	-0.000142246	-7.076e-05	-0.00027735	2.46838e-05	-3.17217e-05	0.00132272	0.000372691	0.000248308	0.000768433	0.000365538	-1.12977e-05	3.59196e-05	-0.000213188	-0.000138359	0.000137418	0.000278744	0.00131507	0.00218183	1.923e-05	-6.70468e-06	0.000206852	-0.000176236	-1.70965e-06	0.000379949	9.91205e-05
-5.4943e-06	2.76458e-07	8.0609e-05	-3.6906e-05	-3.19083e-06	0.000684997	0.000857358	3.05576e-05	6.17299e-05	0.0003818	0.00024711	0.000110898	9.58418e-05	-3.02201e-05	3.88398e-05	0.000142149	7.16553e-06	-1.00012e-06	0.000305393	0.000124427	1.37897e-05	-2.19413e-05	6.54964e-05	2.3392e-05	3.90729e-05	-7.7982e-06	-5.65313e-05	0.00010813	1.30255e-05	9.98786e-05	0.000531503	0.000146485	-3.05955e-05	0.000374125	4.03797e-05	2.76525e-05	4.66231e-05	-3.96091e-05	-7.04653e-05	0.000156127	0.000330256	0.000671337	0.000858473	4.3769e-05	-3.36012e-05	8.55301e-06	-7.71942e-05	3.78128e-05	-3.22554e-05	-1.42895e-05
-5.25596e-06	2.47313e-07	6.8688e-06	-2.6831e-05	2.09826e-06	0.000110392	3.05576e-05	0.000188289	0.000139364	7.4075e-05	0.000149167	-4.90382e-06	-0.000126079	2.24574e-05	2.78765e-05	1.43551e-06	4.40664e-05	9.76048e-05	3.08851e-05	2.52815e-05	-4.1681e-05	-2.61533e-05	0.000160198	-9.20721e-06	2.20895e-05	0.000228753	0.000170766	-5.30752e-06	1.34922e-05	4.04737e-05	8.57968e-05	-2.11988e-05	-4.98066e-05	3.90951e-05	-0.000372764	6.58427e-06	6.94578e-06	3.5315e-06	2.79819e-05	0.000460991	1.06958e-05	0.000137666	0.000298385	-1.15553e-06	3.2124e-05	-1.43391e-05	0.000131565	-1.95475e-05	-2.0522e-05	-6.52901e-06
-4.21889e-06	7.76554e-07	1.05139e-05	-1.83169e-05	1.8712e-06	0.000133444	6.17299e-05	0.000139364	0.000126597	-5.21047e-05	-4.04768e-05	2.0676e-05	-5.53492e-05	-4.24068e-05	-4.40554e-05	1.91253e-05	-4.14878e-06	9.51383e-05	4.10862e-05	5.60134e-05	-1.07594e-06	-5.28594e-06	3.71693e-05	-1.38279e-05	9.13267e-06	0.000216445	0.000168407	1.34613e-05	-2.03447e-05	5.27254e-05	1.38085e-05	-2.20614e-05	-2.68243e-05	7.16701e-05	-0.00022574	1.32643e-05	-6.91287e-06	-9.21066e-06	2.68963e-05	0.000191446	2.45194e-05	4.07909e-05	0.000136373	-2.75486e-06	2.64486e-05	8.85867e-06	9.62265e-05	-9.7937e-06	-2.13536e-05	-1.37604e-05
6.00609e-05	-1.28566e-06	2.24494e-05	0.000483386	-1.6121e-05	0.000753111	0.0003818	7.4075e-05	-5.21047e-05	0.0124662	0.0163959	-0.00026175	-5.37748e-06	0.0019598	0.00172567	-7.41919e-05	0.0010406	-0.000216451	0.0015695	-0.00020708	-0.00024084	0.000269461	0.00257511	-6.17394e-05	0.000563518	1.27038e-05	8.65198e-05	0.000462468	0.00187428	0.000373098	0.00379574	0.000734378	0.000337467	-0.0001991	0.003152	3.49363e-05	0.000698826	0.000453719	-7.37957e-05	0.00231038	0.000368238	0.000560692	0.00142288	7.00415e-05	-2.12646e-05	0.00023696	-0.00013737	-6.59542e-05	0.000715347	-5.39909e-05
9.71738e-06	9.91688e-06	9.17082e-05	0.000568101	-1.44912e-05	0.000324881	0.00024711	0.000149167	-4.04768e-05	0.0163959	0.0258023	-0.0004113	-0.0021853	0.00519348	0.00415402	-8.2708e-05	0.00137592	-0.000418893	0.0025463	0.00104995	0.000703482	-0.000145978	0.00421918	-0.00010058	0.000390018	-0.000106857	-4.60324e-05	0.000154031	0.00328374	0.000480834	0.00469459	0.00118349	0.000168404	-0.000259125	-0.000604829	7.24979e-05	0.000950518	0.00109699	-0.000108329	0.00368786	0.000274435	0.000603211	0.00280466	-1.99516e-05	-0.00016242	0.000355276	-0.00017198	-9.90522e-05	0.000252075	-0.000126557
-7.495e-06	9.48733e-07	0.000105961	3.62395e-05	-4.24948e-07	0.0004231	0.000110898	-4.90382e-06	2.0676e-05	-0.00026175	-0.0004113	0.000649167	0.00123302	-7.77878e-06	-1.40999e-05	6.45163e-05	-3.65749e-05	-0.000194181	4.30161e-05	8.2891e-05	0.000105204	-8.52229e-05	0.000108948	-1.98434e-05	-2.46312e-05	0.000176586	8.48065e-05	-9.54408e-07	-1.94794e-05	1.65603e-05	0.000211832	0.000146836	6.11125e-06	0.0003104	0.00244019	-2.49741e-06	-1.67469e-05	0.000150945	4.55294e-05	-9.28302e-05	-6.20065e-06	0.000268937	0.000380095	-3.95506e-05	-8.86387e-05	0.000139282	-2.84325e-05	-1.51655e-06	-0.000110328	-3.15967e-05
3.47356e-05	2.04921e-05	0.000330529	0.000248774	0.000144954	0.000274816	9.58418e-05	-0.000126079	-5.53492e-05	-5.37748e-06	-0.0021853	0.00123302	0.0367254	0.00467496	0.00435456	0.00264062	-9.99963e-05	0.000899949	0.000702789	0.00388096	-0.000327119	0.00010905	0.000824945	-2.6976e-05	-3.0572e-05	0.00101286	0.000740664	0.00727945	0.000262411	0.000271431	0.00084328	0.000249376	0.000116498	0.000178401	0.0443912	-1.99115e-05	-1.20294e-05	0.000997426	0.000834647	0.00105817	0.000186616	0.000583174	0.000652088	-0.000160847	-0.00034788	0.000260914	0.00149037	3.23279e-05	-4.77466e-05	-0.00035582
-3.44928e-05	2.07518e-05	0.000119559	0.000229193	2.45091e-05	-0.000292681	-3.02201e-05	2.24574e-05	-4.24068e-05	0.0019598	0.00519348	-7.77878e-06	0.00467496	0.0101868	0.00915305	0.000775811	0.000996493	-0.000601793	0.00266651	0.00533444	0.000547165	-0.00043158	0.00231252	0.000553971	-0.000149022	7.55591e-05	0.00049811	0.00186553	0.00171912	-0.000123893	0.00196559	0.00104147	-0.0002988	0.000292099	0.00579592	-5.70292e-05	0.000284863	0.000809965	-7.2891e-05	0.00407519	3.1489e-05	0.00375703	0.00677095	-7.30562e-05	-0.00031641	0.000106924	0.000494657	-0.000147028	0.000214615	0.000695401
-2.42451e-05	1.28225e-05	8.11941e-05	-6.37168e-06	1.90658e-05	-0.000248969	3.88398e-05	2.78765e-05	-4.40554e-05	0.00172567	0.00415402	-1.40999e-05	0.00435456	0.00915305	0.0093945	0.000516123	0.00110758	-0.000698988	0.00292283	0.00450287	3.78559e-06	-0.000333293	0.0024119	0.000724676	-0.000116542	-0.000149468	0.000125065	0.00117041	0.00131037	0.000206325	0.00163456	0.000875034	-0.000282821	0.000404621	0.00512493	-7.77823e-05	0.000291826	0.000714051	-0.000120596	0.00436997	9.92976e-05	0.00375948	0.00622353	-1.26857e-05	-0.000314709	-3.83332e-06	0.000307794	-0.000102235	0.000204767	0.000668702
-7.34672e-06	5.95935e-06	2.1614e-05	-3.73953e-06	7.6192e-06	0.000131913	0.000142149	1.43551e-06	1.91253e-05	-7.41919e-05	-8.2708e-05	6.45163e-05	0.00264062	0.000775811	0.000516123	0.000524167	-8.32779e-05	7.35893e-05	-4.08988e-05	0.00091531	0.000148458	-5.33825e-05	-9.77803e-06	-2.89662e-05	4.87266e-05	9.06563e-06	1.23172e-05	0.000764749	5.73348e-05	-5.05838e-05	-8.85639e-05	4.57039e-05	-1.97057e-05	0.00012224	0.00319827	6.61834e-06	-7.22483e-06	0.000146176	-1.9818e-05	0.000492834	-3.78929e-05	2.41377e-05	0.000150783	-9.072e-06	0.000124419	6.42528e-06	4.77201e-05	1.53559e-05	-0.000100488	-3.68721e-05
3.47275e-05	2.28053e-07	-6.50828e-06	0.000357716	-2.28074e-06	-7.22916e-05	7.16553e-06	4.40664e-05	-4.14878e-06	0.0010406	0.00137592	-3.65749e-05	-9.99963e-05	0.000996493	0.00110758	-8.32779e-05	0.000893034	-0.00026061	0.000603172	3.74571e-05	-0.000177367	0.000203083	0.000864759	5.24491e-05	-5.93215e-05	0.0003005	0.000348029	0.000225238	0.000232329	7.59636e-05	0.00040246	9.51332e-05	0.000245324	-4.88527e-05	-0.000166478	-4.01371e-06	7.31476e-05	0.000131921	6.18667e-05	0.00210974	0.000276834	-0.000119125	3.62286e-05	4.309e-05	6.17537e-05	0.000267426	0.000288097	-1.89228e-05	0.000464465	4.80164e-05
-1.71452e-05	2.1191e-05	-3.10647e-05	-0.000126413	9.3436e-05	0.000208044	-1.00012e-06	9.76048e-05	9.51383e-05	-0.000216451	-0.000418893	-0.000194181	0.000899949	-0.000601793	-0.000698988	7.35893e-05	-0.00026061	0.0131285	-0.000401902	-0.000160408	-5.79725e-05	-8.95177e-05	-0.000800733	2.87414e-05	0.00128343	-0.00021776	-6.59734e-05	0.00125501	-0.000156905	0.000326356	0.000559565	-0.000146652	-0.000142527	0.000113957	0.00125398	0.000148043	-0.000131797	-5.12924e-05	0.000984155	2.85046e-07	0.000162344	0.000630738	0.000830834	-0.000100576	0.000257755	-0.000174852	0.0011274	-6.5527e-05	-9.32846e-05	0.000136905
-1.99544e-05	-3.01541e-06	0.000116651	-3.0242e-05	9.78753e-06	0.000211152	0.000305393	3.08851e-05	4.10862e-05	0.0015695	0.0025463	4.30161e-05	0.000702789	0.00266651	0.00292283	-4.08988e-05	0.000603172	-0.000401902	0.00297387	0.000391965	-2.05844e-05	-0.000105868	0.00126883	0.000422107	8.07032e-05	2.66222e-06	-4.72323e-05	0.000102266	0.000739174	0.000528533	0.00152971	0.000959245	-0.000112622	-8.78519e-05	0.00209565	1.94247e-05	0.000291717	0.00025382	-4.17672e-05	0.000751144	0.000158727	0.00182295	0.00276062	5.61155e-05	0.000100962	8.08109e-05	-3.44358e-05	0.000231709	0.000172545	0.000173719
-1.86355e-05	1.45175e-05	5.9738e-05	3.82288e-05	1.22251e-05	6.44477e-05	0.000124427	2.52815e-05	5.60134e-05	-0.00020708	0.00104995	8.2891e-05	0.00388096	0.00533444	0.00450287	0.00091531	3.74571e-05	-0.000160408	0.000391965	0.00439289	0.00029682	-0.000201032	0.000426245	0.000219717	-0.000126186	0.000166211	0.00045943	0.000988355	0.000639525	-0.000185838	0.000454606	0.000205873	-0.000171534	0.000543108	0.00347354	-3.12987e-05	-1.98463e-05	0.000363076	-0.000102581	0.00150135	-6.35751e-06	0.00233037	0.00391551	-7.61118e-05	-0.000152881	-4.26474e-05	0.000196755	-4.15727e-05	-9.73523e-06	0.000406459
-4.93725e-06	2.20796e-05	-2.05679e-05	0.000593989	4.1859e-06	0.000274317	1.37897e-05	-4.1681e-05	-1.07594e-06	-0.00024084	0.000703482	0.000105204	-0.000327119	0.000547165	3.78559e-06	0.000148458	-0.000177367	-5.79725e-05	-2.05844e-05	0.00029682	0.00415248	0.000455155	-0.000427468	1.24017e-05	-1.5574e-05	0.000296528	0.000194015	0.00109898	7.99517e-05	0.000336356	-0.000433926	0.000170182	0.000284013	-5.70297e-05	0.000312079	6.48546e-05	0.000203998	1.1389e-05	-0.000140906	-0.000197883	-8.70557e-05	-0.000545558	-0.000596308	2.01317e-05	0.000208381	0.000516363	-0.000242122	0.000109411	-0.000128692	-7.03843e-05
7.82955e-05	1.44711e-06	-2.97755e-05	0.000524258	-4.35937e-06	0.000199741	-2.19413e-05	-2.61533e-05	-5.28594e-06	0.000269461	-0.000145978	-8.52229e-05	0.00010905	-0.00043158	-0.000333293	-5.33825e-05	0.000203083	-8.95177e-05	-0.000105868	-0.000201032	0.000455155	0.000992515	-0.000186036	-3.97043e-05	-4.64348e-06	0.000171658	0.000207026	0.000434006	-7.3429e-05	0.000188131	-5.40909e-05	-6.26248e-05	0.000633431	-5.55863e-05	0.000595972	7.28405e-05	-1.3684e-05	-5.56093e-05	3.34268e-05	-0.000113644	0.00018191	-3.01266e-05	-0.000414786	0.000197217	9.15919e-05	0.000402739	-4.67326e-05	-1.28363e-05	0.000751039	3.493e-05
-1.68094e-05	-1.56552e-06	6.95208e-05	5.5013e-05	-7.99883e-06	-0.000324921	6.54964e-05	0.000160198	3.71693e-05	0.00257511	0.00421918	0.000108948	0.000824945	0.00231252	0.0024119	-9.77803e-06	0.000864759	-0.000800733	0.00126883	0.000426245	-0.000427468	-0.000186036	0.00349852	-2.47241e-05	-1.51645e-05	0.000467659	0.000295034	-0.00014572	0.000777859	1.21237e-05	0.00147361	0.000583566	-0.000162415	-8.66542e-05	0.00143328	-3.11625e-05	0.000416754	0.000975283	0.000271686	0.0024151	0.000116912	0.00054038	0.000859012	-5.23711e-06	-7.00066e-07	0.000193592	0.000197254	-7.32086e-05	-0.000116302	-6.84184e-05
-3.39146e-06	-6.60948e-07	-1.40235e-05	-9.99354e-06	3.97268e-06	1.49429e-07	2.3392e-05	-9.20721e-06	-1.38279e-05	-6.17394e-05	-0.00010058	-1.98434e-05	-2.6976e-05	0.000553971	0.000724676	-2.89662e-05	5.24491e-05	2.87414e-05	0.000422107	0.000219717	1.24017e-05	-3.97043e-05	-2.47241e-05	0.000368046	3.70873e-05	1.92172e-05	4.80872e-05	-2.88667e-05	1.61811e-05	0.000104562	0.000159306	0.000106397	5.45978e-05	-1.56784e-05	-0.000312684	-6.24865e-06	5.7971e-05	3.2072e-05	7.56772e-05	-5.96866e-05	-6.38238e-06	0.000816736	0.000923814	4.74603e-05	4.0207e-06	2.46651e-06	4.27637e-05	6.33922e-05	7.14335e-05	0.000201194
-3.61346e-06	-1.85993e-06	-3.74663e-06	-2.91786e-05	9.06258e-06	0.000209223	3.90729e-05	2.20895e-05	9.13267e-06	0.000563518	0.000390018	-2.46312e-05	-3.0572e-05	-0.000149022	-0.000116542	4.87266e-05	-5.93215e-05	0.00128343	8.07032e-05	-0.000126186	-1.5574e-05	-4.64348e-06	-1.51645e-05	3.70873e-05	0.000672191	-0.000104832	-9.02807e-05	0.000278037	-6.68326e-05	0.000147298	0.000172517	5.24676e-05	-6.03006e-05	-8.58387e-06	0.000193854	5.07594e-05	2.29597e-05	-5.8879e-05	-4.63776e-05	-5.2789e-05	-6.31999e-05	0.00101146	0.000953897	-3.12989e-05	6.46764e-06	-5.42538e-05	-2.54785e-05	-3.63581e-06	-6.27483e-05	-2.90034e-05
2.45869e-05	-1.9618e-06	-1.19508e-05	0.00106203	4.44424e-06	-0.000142246	-7.7982e-06	0.000228753	0.000216445	1.27038e-05	-0.000106857	0.000176586	0.00101286	7.55591e-05	-0.000149468	9.06563e-06	0.0003005	-0.00021776	2.66222e-06	0.000166211	0.000296528	0.000171658	0.000467659	1.92172e-05	-0.000104832	0.00306499	0.00269351	0.00013227	2.08843e-05	0.000863804	0.000221667	-8.05158e-05	0.000321391	-0.000114989	0.00136129	-1.09315e-05	0.000178451	0.000212935	0.00023223	0.00108793	0.00011622	-0.000618102	-0.000796945	-2.97923e-05	0.000256918	0.000245772	0.000678255	0.000156058	0.00011359	-2.40679e-05
3.25215e-05	-2.50661e-06	-2.06567e-05	0.00107512	5.00859e-06	-7.076e-05	-5.65313e-05	0.000170766	0.000168407	8.65198e-05	-4.60324e-05	8.48065e-05	0.000740664	0.00049811	0.000125065	1.23172e-05	0.000348029	-6.59734e-05	-4.72323e-05	0.00045943	0.000194015	0.000207026	0.000295034	4.80872e-05	-9.02807e-05	0.00269351	0.00261306	0.000261079	4.23567e-05	0.000621443	0.000358018	-6.37846e-05	0.000349882	-0.000104305	0.000829615	-8.99801e-06	0.000143277	0.000163701	0.000277118	0.0012446	0.000139704	-0.000220472	-0.000174785	-1.27598e-05	0.000316489	0.000238386	0.00082817	0.000146999	0.000260778	8.37934e-05
1.35713e-05	2.26567e-05	-5.54795e-06	0.000640684	7.86217e-05	-0.00027735	0.00010813	-5.30752e-06	1.34613e-05	0.000462468	0.000154031	-9.54408e-07	0.00727945	0.00186553	0.00117041	0.000764749	0.000225238	0.00125501	0.000102266	0.000988355	0.00109898	0.000434006	-0.00014572	-2.88667e-05	0.000278037	0.00013227	0.000261079	0.0100269	-0.000143797	1.0827e-05	9.35802e-05	-0.000132702	0.000512885	-0.000183937	0.0125088	0.000129689	0.000213879	0.000108137	0.000644295	0.00171508	-9.09349e-05	0.000610495	0.000745967	0.000104203	-0.000181475	0.000570661	0.000581179	-9.21744e-05	0.00023972	-4.22321e-05
-6.04927e-06	4.44049e-07	6.305e-05	2.46944e-05	-3.09346e-06	2.46838e-05	1.30255e-05	1.34922e-05	-2.03447e-05	0.00187428	0.00328374	-1.94794e-05	0.000262411	0.00171912	0.00131037	5.73348e-05	0.000232329	-0.000156905	0.000739174	0.000639525	7.99517e-05	-7.3429e-05	0.000777859	1.61811e-05	-6.68326e-05	2.08843e-05	4.23567e-05	-0.000143797	0.000901065	-9.64458e-06	0.00117638	0.000431777	-4.98799e-05	-4.24449e-05	0.000574531	-1.98697e-05	0.000197394	0.000210277	-5.76761e-05	0.000777627	1.65097e-05	0.000394187	0.000973122	1.84414e-05	0.000102197	2.66093e-05	4.04972e-06	1.95175e-05	3.93845e-05	4.55586e-05
1.56387e-05	3.82355e-07	-5.61216e-06	0.000281781	9.46751e-06	-3.17217e-05	9.98786e-05	4.04737e-05	5.27254e-05	0.000373098	0.000480834	1.65603e-05	0.000271431	-0.000123893	0.000206325	-5.05838e-05	7.59636e-05	0.000326356	0.000528533	-0.000185838	0.000336356	0.000188131	1.21237e-05	0.000104562	0.000147298	0.000863804	0.000621443	1.0827e-05	-9.64458e-06	0.00091428	2.97399e-05	-2.05013e-05	0.000120934	-6.73232e-05	0.000597174	-8.93767e-07	7.47555e-05	3.19498e-05	7.77465e-06	-1.21624e-05	5.70954e-05	3.48862e-05	-7.37188e-05	7.67591e-06	-3.8514e-05	5.03017e-05	-9.85014e-05	0.000130282	4.43126e-05	-5.47382e-05
1.23115e-05	-3.48414e-06	0.000193483	0.000207862	-2.92335e-06	0.00132272	0.000531503	8.57968e-05	1.38085e-05	0.00379574	0.00469459	0.000211832	0.00084328	0.00196559	0.00163456	-8.85639e-05	0.00040246	0.000559565	0.00152971	0.000454606	-0.000433926	-5.40909e-05	0.00147361	0.000159306	0.000172517	0.000221667	0.000358018	9.35802e-05	0.00117638	2.97399e-05	0.0058924	0.000928824	4.33812e-05	4.04846e-05	0.00138523	-4.25413e-05	0.000497714	0.000630819	0.000330618	0.000735164	0.000662735	0.00512322	0.00850704	-7.57362e-06	-9.5249e-05	0.000274363	0.000120615	-2.23867e-05	0.000673275	0.000314309
-7.89032e-06	-8.6805e-07	8.71528e-05	-4.75369e-05	-1.15935e-06	0.000372691	0.000146485	-2.11988e-05	-2.20614e-05	0.000734378	0.00118349	0.000146836	0.000249376	0.00104147	0.000875034	4.57039e-05	9.51332e-05	-0.000146652	0.000959245	0.000205873	0.000170182	-6.26248e-05	0.000583566	0.000106397	5.24676e-05	-8.05158e-05	-6.37846e-05	-0.000132702	0.000431777	-2.05013e-05	0.000928824	0.000727887	-3.24175e-05	2.41161e-05	0.00103727	-6.45965e-06	0.000333876	0.000143829	-5.55987e-05	0.000267602	-7.96226e-06	0.00088291	0.00122336	0.000109844	0.000227852	1.64246e-05	-1.21418e-05	0.000102226	-3.77128e-05	5.81575e-05
8.25755e-05	2.44703e-06	-1.25893e-05	0.000884645	-1.96223e-06	0.000248308	-3.05955e-05	-4.98066e-05	-2.68243e-05	0.000337467	0.000168404	6.11125e-06	0.000116498	-0.0002988	-0.000282821	-1.97057e-05	0.000245324	-0.000142527	-0.000112622	-0.000171534	0.000284013	0.000633431	-0.000162415	5.45978e-05	-6.03006e-05	0.000321391	0.000349882	0.000512885	-4.98799e-05	0.000120934	4.33812e-05	-3.24175e-05	0.00112335	4.67453e-06	0.000869296	0.000135005	3.01496e-05	-4.98084e-06	-4.73269e-05	0.000246701	0.000243785	-0.000399743	-0.000415245	0.000303754	0.000240702	0.000828084	-1.97922e-05	5.68146e-05	0.000670042	-1.09047e-05
-1.23092e-06	1.19608e-06	8.77056e-05	-7.80658e-05	-4.64509e-06	0.000768433	0.000374125	3.90951e-05	7.16701e-05	-0.0001991	-0.000259125	0.0003104	0.000178401	0.000292099	0.000404621	0.00012224	-4.88527e-05	0.000113957	-8.78519e-05	0.000543108	-5.70297e-05	-5.55863e-05	-8.66542e-05	-1.56784e-05	-8.58387e-06	-0.000114989	-0.000104305	-0.000183937	-4.24449e-05	-6.73232e-05	4.04846e-05	2.41161e-05	4.67453e-06	0.000665385	-0.000259666	-2.16744e-05	-6.41857e-05	-8.6535e-05	-8.07266e-05	0.000338517	0.000125326	8.87251e-05	0.000157973	-2.69329e-05	-9.93231e-05	4.85907e-05	-7.64141e-05	-2.22844e-05	-4.53551e-05	5.50226e-05
0.000105095	0.000102473	0.000726844	0.000807687	0.00015733	0.000365538	4.03797e-05	-0.000372764	-0.00022574	0.003152	-0.000604829	0.00244019	0.0443912	0.00579592	0.00512493	0.00319827	-0.000166478	0.00125398	0.00209565	0.00347354	0.000312079	0.000595972	0.00143328	-0.000312684	0.000193854	0.00136129	0.000829615	0.0125088	0.000574531	0.000597174	0.00138523	0.00103727	0.000869296	-0.000259666	0.0836522	0.000251866	0.000164353	0.00192024	-0.000121494	0.000892878	-0.00025711	0.00230861	0.00306572	1.90217e-05	-5.32384e-05	0.00134457	0.000412403	5.82621e-05	0.000465727	-0.000310959
9.83809e-07	4.28669e-07	-4.88075e-06	0.000108104	3.99216e-06	-1.12977e-05	2.76525e-05	6.58427e-06	1.32643e-05	3.49363e-05	7.24979e-05	-2.49741e-06	-1.99115e-05	-5.70292e-05	-7.77823e-05	6.61834e-06	-4.01371e-06	0.000148043	1.94247e-05	-3.12987e-05	6.48546e-05	7.28405e-05	-3.11625e-05	-6.24865e-06	5.07594e-05	-1.09315e-05	-8.99801e-06	0.000129689	-1.98697e-05	-8.93767e-07	-4.25413e-05	-6.45965e-06	0.000135005	-2.16744e-05	0.000251866	8.88202e-05	1.97821e-06	-5.06753e-06	-2.41052e-05	-4.22608e-05	-2.02718e-05	2.18932e-07	-3.58515e-05	6.04046e-05	4.63317e-05	0.000121344	-1.76834e-05	1.15619e-05	2.19538e-05	-1.34473e-05
-2.76309e-06	-1.68988e-06	-9.76971e-06	2.26956e-05	3.12275e-06	3.59196e-05	4.66231e-05	6.94578e-06	-6.91287e-06	0.000698826	0.000950518	-1.67469e-05	-1.20294e-05	0.000284863	0.000291826	-7.22483e-06	7.31476e-05	-0.000131797	0.000291717	-1.98463e-05	0.000203998	-1.3684e-05	0.000416754	5.7971e-05	2.29597e-05	0.000178451	0.000143277	0.000213879	0.000197394	7.47555e-05	0.000497714	0.000333876	3.01496e-05	-6.41857e-05	0.000164353	1.97821e-06	0.00052982	0.000140433	1.5408e-05	0.00023917	-1.53105e-06	0.000154258	0.000152572	0.000143316	0.000195907	-1.737e-05	-5.42136e-05	8.82983e-05	-4.51161e-05	3.60473e-05
-6.69359e-06	2.06427e-06	2.97587e-05	0.000100633	6.46988e-06	-0.000213188	-3.96091e-05	3.5315e-06	-9.21066e-06	0.000453719	0.00109699	0.000150945	0.000997426	0.000809965	0.000714051	0.000146176	0.000131921	-5.12924e-05	0.00025382	0.000363076	1.1389e-05	-5.56093e-05	0.000975283	3.2072e-05	-5.8879e-05	0.000212935	0.000163701	0.000108137	0.000210277	3.19498e-05	0.000630819	0.000143829	-4.98084e-06	-8.6535e-05	0.00192024	-5.06753e-06	0.000140433	0.00123615	0.000786096	0.000578566	5.82412e-05	0.000310971	0.00116955	-2.80359e-05	6.75075e-05	0.00030074	0.00018033	4.82937e-05	-0.000101287	-7.07302e-05
1.4907e-06	-3.34375e-06	-1.82538e-05	3.40833e-05	2.78929e-05	-0.000138359	-7.04653e-05	2.79819e-05	2.68963e-05	-7.37957e-05	-0.000108329	4.55294e-05	0.000834647	-7.2891e-05	-0.000120596	-1.9818e-05	6.18667e-05	0.000984155	-4.17672e-05	-0.000102581	-0.000140906	3.34268e-05	0.000271686	7.56772e-05	-4.63776e-05	0.00023223	0.000277118	0.000644295	-5.76761e-05	7.77465e-06	0.000330618	-5.55987e-05	-4.73269e-05	-8.07266e-05	-0.000121494	-2.41052e-05	1.5408e-05	0.000786096	0.00122548	-0.000113977	0.000121988	-5.63993e-05	0.000195876	-3.07413e-05	-6.6375e-05	2.27142e-05	0.000540907	1.17885e-05	-9.18632e-06	-4.25309e-05
1.03198e-05	-4.9574e-06	2.86895e-05	0.00091262	-6.13819e-06	0.000137418	0.000156127	0.000460991	0.000191446	0.00231038	0.00368786	-9.28302e-05	0.00105817	0.00407519	0.00436997	0.000492834	0.00210974	2.85046e-07	0.000751144	0.00150135	-0.000197883	-0.000113644	0.0024151	-5.96866e-05	-5.2789e-05	0.00108793	0.0012446	0.00171508	0.000777627	-1.21624e-05	0.000735164	0.000267602	0.000246701	0.000338517	0.000892878	-4.22608e-05	0.00023917	0.000578566	-0.000113977	0.0119328	0.000164346	-0.000515698	-5.85495e-05	4.58376e-05	0.00136809	0.000681159	0.00106844	1.72889e-05	0.00017092	6.2376e-05
4.25992e-05	1.93842e-06	2.20298e-05	0.000167124	-1.23436e-06	0.000278744	0.000330256	1.06958e-05	2.45194e-05	0.000368238	0.000274435	-6.20065e-06	0.000186616	3.1489e-05	9.92976e-05	-3.78929e-05	0.000276834	0.000162344	0.000158727	-6.35751e-06	-8.70557e-05	0.00018191	0.000116912	-6.38238e-06	-6.31999e-05	0.00011622	0.000139704	-9.09349e-05	1.65097e-05	5.70954e-05	0.000662735	-7.96226e-06	0.000243785	0.000125326	-0.00025711	-2.02718e-05	-1.53105e-06	5.82412e-05	0.000121988	0.000164346	0.000744691	0.000227754	0.000851223	4.0042e-05	-4.97337e-05	0.000226618	7.12676e-05	-1.5351e-05	0.000492495	8.76422e-06
-3.75503e-05	-6.14415e-06	0.0002724	-0.000404837	7.88856e-06	0.00131507	0.000671337	0.000137666	4.07909e-05	0.000560692	0.000603211	0.000268937	0.000583174	0.00375703	0.00375948	2.41377e-05	-0.000119125	0.000630738	0.00182295	0.00233037	-0.000545558	-3.01266e-05	0.00054038	0.000816736	0.00101146	-0.000618102	-0.000220472	0.000610495	0.000394187	3.48862e-05	0.00512322	0.00088291	-0.000399743	8.87251e-05	0.00230861	2.18932e-07	0.000154258	0.000310971	-5.63993e-05	-0.000515698	0.000227754	0.0146082	0.0199454	-5.82167e-05	-0.000257681	-0.000250446	-2.62307e-05	-5.82893e-05	0.000425323	0.000951877
-5.2451e-05	5.66054e-06	0.00044015	-0.000222564	1.51333e-05	0.00218183	0.000858473	0.000298385	0.000136373	0.00142288	0.00280466	0.000380095	0.000652088	0.00677095	0.00622353	0.000150783	3.62286e-05	0.000830834	0.00276062	0.00391551	-0.000596308	-0.000414786	0.000859012	0.000923814	0.000953897	-0.000796945	-0.000174785	0.000745967	0.000973122	-7.37188e-05	0.00850704	0.00122336	-0.000415245	0.000157973	0.00306572	-3.58515e-05	0.000152572	0.00116955	0.000195876	-5.85495e-05	0.000851223	0.0199454	0.0312967	-0.000204846	-0.000221635	0.00015063	6.50796e-05	4.18527e-05	0.000916755	0.00137725
2.11455e-05	-2.29798e-07	-8.80595e-06	0.000139908	-2.28661e-07	1.923e-05	4.3769e-05	-1.15553e-06	-2.75486e-06	7.00415e-05	-1.99516e-05	-3.95506e-05	-0.000160847	-7.30562e-05	-1.26857e-05	-9.072e-06	4.309e-05	-0.000100576	5.61155e-05	-7.61118e-05	2.01317e-05	0.000197217	-5.23711e-06	4.74603e-05	-3.12989e-05	-2.97923e-05	-1.27598e-05	0.000104203	1.84414e-05	7.67591e-06	-7.57362e-06	0.000109844	0.000303754	-2.69329e-05	1.90217e-05	6.04046e-05	0.000143316	-2.80359e-05	-3.07413e-05	4.58376e-05	4.0042e-05	-5.82167e-05	-0.000204846	0.000200439	0.000156874	0.000147227	-2.69799e-05	5.65549e-05	0.000160884	1.37141e-06
1.80019e-06	-2.79636e-06	-2.26038e-05	0.000207957	1.53864e-06	-6.70468e-06	-3.36012e-05	3.2124e-05	2.64486e-05	-2.12646e-05	-0.00016242	-8.86387e-05	-0.00034788	-0.00031641	-0.000314709	0.000124419	6.17537e-05	0.000257755	0.000100962	-0.000152881	0.000208381	9.15919e-05	-7.00066e-07	4.0207e-06	6.46764e-06	0.000256918	0.000316489	-0.000181475	0.000102197	-3.8514e-05	-9.5249e-05	0.000227852	0.000240702	-9.93231e-05	-5.32384e-05	4.63317e-05	0.000195907	6.75075e-05	-6.6375e-05	0.00136809	-4.97337e-05	-0.000257681	-0.000221635	0.000156874	0.00137172	0.00010466	0.00025089	0.000342263	-4.73052e-05	-1.97073e-05
4.38859e-05	3.38804e-06	2.46767e-05	0.000743334	-2.8147e-06	0.000206852	8.55301e-06	-1.43391e-05	8.85867e-06	0.00023696	0.000355276	0.000139282	0.000260914	0.000106924	-3.83332e-06	6.42528e-06	0.000267426	-0.000174852	8.08109e-05	-4.26474e-05	0.000516363	0.000402739	0.000193592	2.46651e-06	-5.42538e-05	0.000245772	0.000238386	0.000570661	2.66093e-05	5.03017e-05	0.000274363	1.64246e-05	0.000828084	4.85907e-05	0.00134457	0.000121344	-1.737e-05	0.00030074	2.27142e-05	0.000681159	0.000226618	-0.000250446	0.00015063	0.000147227	0.00010466	0.00108635	-2.7385e-06	-9.43245e-07	0.000417174	-4.27324e-05
-1.00657e-06	-3.3975e-06	-6.29323e-07	0.00018208	2.20069e-05	-0.000176236	-7.71942e-05	0.000131565	9.62265e-05	-0.00013737	-0.00017198	-2.84325e-05	0.00149037	0.000494657	0.000307794	4.77201e-05	0.000288097	0.0011274	-3.44358e-05	0.000196755	-0.000242122	-4.67326e-05	0.000197254	4.27637e-05	-2.54785e-05	0.000678255	0.00082817	0.000581179	4.04972e-06	-9.85014e-05	0.000120615	-1.21418e-05	-1.97922e-05	-7.64141e-05	0.000412403	-1.76834e-05	-5.42136e-05	0.00018033	0.000540907	0.00106844	7.12676e-05	-2.62307e-05	6.50796e-05	-2.69799e-05	0.00025089	-2.7385e-06	0.00116093	-4.69488e-05	-3.91277e-05	-4.92194e-05
-2.87055e-06	-1.39962e-06	-3.82078e-06	9.53359e-05	5.35199e-07	-1.70965e-06	3.78128e-05	-1.95475e-05	-9.7937e-06	-6.59542e-05	-9.90522e-05	-1.51655e-06	3.23279e-05	-0.000147028	-0.000102235	1.53559e-05	-1.89228e-05	-6.5527e-05	0.000231709	-4.15727e-05	0.000109411	-1.28363e-05	-7.32086e-05	6.33922e-05	-3.63581e-06	0.000156058	0.000146999	-9.21744e-05	1.95175e-05	0.000130282	-2.23867e-05	0.000102226	5.68146e-05	-2.22844e-05	5.82621e-05	1.15619e-05	8.82983e-05	4.82937e-05	1.17885e-05	1.72889e-05	-1.5351e-05	-5.82893e-05	4.18527e-05	5.65549e-05	0.000342263	-9.43245e-07	-4.69488e-05	0.000325534	-3.83818e-05	1.35848e-05
9.81596e-05	4.05065e-06	-2.64241e-05	0.000565227	-6.54828e-06	0.000379949	-3.22554e-05	-2.0522e-05	-2.13536e-05	0.000715347	0.000252075	-0.000110328	-4.77466e-05	0.000214615	0.000204767	-0.000100488	0.000464465	-9.32846e-05	0.000172545	-9.73523e-06	-0.000128692	0.000751039	-0.000116302	7.14335e-05	-6.27483e-05	0.00011359	0.000260778	0.00023972	3.93845e-05	4.43126e-05	0.000673275	-3.77128e-05	0.000670042	-4.53551e-05	0.000465727	2.19538e-05	-4.51161e-05	-0.000101287	-9.18632e-06	0.00017092	0.000492495	0.000425323	0.000916755	0.000160884	-4.73052e-05	0.000417174	-3.91277e-05	-3.83818e-05	0.00127231	0.000275158
1.76217e-06	7.11581e-07	-7.39593e-06	8.38375e-06	-2.5657e-06	9.91205e-05	-1.42895e-05	-6.52901e-06	-1.37604e-05	-5.39909e-05	-0.000126557	-3.15967e-05	-0.00035582	0.000695401	0.000668702	-3.68721e-05	4.80164e-05	0.000136905	0.000173719	0.000406459	-7.03843e-05	3.493e-05	-6.84184e-05	0.000201194	-2.90034e-05	-2.40679e-05	8.37934e-05	-4.22321e-05	4.55586e-05	-5.47382e-05	0.000314309	5.81575e-05	-1.09047e-05	5.50226e-05	-0.000310959	-1.34473e-05	3.60473e-05	-7.07302e-05	-4.25309e-05	6.2376e-05	8.76422e-06	0.000951877	0.00137725	1.37141e-06	-1.97073e-05	-4.27324e-05	-4.92194e-05	1.35848e-05	0.000275158	0.000369875
-2.7229e-06	-1.70685e-07	-3.93411e-06	-1.31591e-05	-4.35608e-07	4.46559e-06	1.42213e-05	7.12766e-05	3.63868e-05	0.000243545	0.000428662	-1.6072e-05	-0.000192905	0.000181774	0.000222919	-2.2179e-05	9.91838e-05	-8.81383e-05	0.000113905	2.08405e-05	1.27798e-05	3.47761e-05	0.000320653	6.16314e-06	-9.65171e-06	-1.92391e-05	-1.88208e-05	1.14928e-06	5.8211e-05	3.94649e-06	9.71962e-05	2.45536e-05	-1.98009e-05	-2.41471e-05	-0.000259512	1.07756e-05	2.9849e-05	5.65019e-05	1.04071e-05	0.000343626	1.16584e-05	7.8499e-05	0.000117777	1.68355e-05	2.79148e-05	1.44282e-06	2.67009e-05	-8.66527e-07	1.44358e-05	2.1288e-05
2.99102e-05	3.56752e-06	7.74351e-05	0.000318651	-6.22419e-07	0.000275098	-5.37542e-06	1.56023e-05	2.90922e-06	0.000797876	0.00139233	7.55425e-05	0.000526846	0.000509541	0.000249953	5.34161e-05	0.00014951	-0.000218764	0.000170977	0.000167113	0.000143637	0.000154341	0.000171126	-4.76817e-05	-5.31097e-05	8.06277e-05	9.85364e-05	0.00029346	0.000327293	8.83807e-08	0.000700514	8.02381e-05	0.000380493	2.32707e-05	0.00147319	2.12718e-05	-2.87015e-05	0.000116673	-5.57018e-05	0.000322189	0.000172786	0.00014131	0.00087832	4.714e-05	-3.06694e-05	0.000376894	-4.10387e-06	-4.32309e-05	0.000309959	-2.8409e-05
3.81808e-05	5.49531e-05	8.82485e-05	2.14461e-05	8.96099e-05	0.000135864	-4.44986e-05	0.00039996	0.000317735	0.00595805	0.0116923	-0.000502806	0.000868194	0.00644929	0.00646236	0.000382365	0.000331737	0.00421286	0.00413054	0.00229452	0.0012046	0.000441741	0.00159306	6.98849e-05	0.00234218	-0.000657483	-0.000821291	0.00169225	0.00132652	0.00234219	0.00166748	0.00115869	3.20541e-06	-0.000228563	0.00637906	0.000547741	0.000166306	0.000742898	-0.000449187	0.000557284	-0.000159985	0.00504375	0.00805372	-2.71541e-05	-0.000408011	0.000330549	-0.000508903	-0.000235787	4.59561e-05	-0.000225052
-2.85686e-07	-7.2738e-07	-6.83287e-07	5.15209e-06	4.10545e-06	-7.91712e-06	2.89156e-05	-1.37582e-05	-1.85725e-05	0.000216115	0.000292379	-3.1045e-05	-6.42503e-05	0.000132229	0.000157429	2.50386e-05	3.29774e-05	0.000307944	0.000309892	-7.73125e-05	3.72508e-05	-3.37884e-06	0.000204737	4.56839e-05	3.26208e-06	-6.4976e-05	-4.88737e-05	-3.14572e-05	0.000152768	-1.67498e-05	0.000219821	0.000247018	8.0309e-05	-4.30138e-05	-2.96822e-05	1.47884e-05	0.000171561	6.48004e-05	6.05353e-05	0.000174557	1.2752e-05	-8.14151e-05	-8.90483e-05	0.000112107	0.000341237	-1.59392e-05	2.07407e-05	0.000142284	-2.43382e-05	9.42048e-06
-9.11203e-06	-1.75574e-06	3.2731e-05	1.21065e-05	6.74701e-07	4.1709e-05	0.000224672	6.17099e-05	8.63019e-05	0.000601053	0.00102136	-7.86852e-06	-0.000186118	0.000564125	0.000746056	-3.68463e-05	0.000226139	-0.000131935	0.00112233	-2.85948e-05	3.28359e-05	-3.89429e-05	0.000409397	7.77548e-05	-6.70953e-05	0.000284981	0.00021018	-8.08597e-05	0.000242224	0.000306075	0.000623142	0.000252095	-5.01635e-05	-2.16596e-05	-0.000207384	-5.22511e-07	0.00011196	0.000163987	8.54863e-05	0.000236851	0.000257122	0.000214815	0.000672373	1.00992e-05	0.000106939	7.02833e-05	4.73763e-05	0.000141667	6.65734e-05	5.77523e-06
4.8943e-05	7.97509e-07	2.18951e-05	0.000502121	-6.03054e-06	-0.000122945	-3.47239e-05	8.13943e-05	-2.28087e-06	0.00137578	0.00194516	4.96514e-06	0.00102194	0.00104558	0.00105175	1.18047e-05	0.00107361	-0.000525314	0.000574626	2.64375e-05	-0.000283105	0.000236551	0.00165784	-5.26003e-05	-6.73745e-05	0.000502723	0.000424559	0.000315411	0.000339326	2.99477e-05	0.000551345	0.000172603	0.000510284	-8.88877e-05	0.00182319	1.30373e-05	9.50503e-05	0.000330765	1.45568e-05	0.00270689	0.000347875	-0.000157157	-0.000103181	9.36771e-05	0.000192059	0.000561036	0.000339536	-4.66264e-05	0.000468203	-4.57424e-05
-1.9688e-05	-6.71827e-06	2.12996e-06	0.000698656	7.43433e-06	-0.00044776	1.37622e-05	0.000427773	0.000286451	0.00122126	0.00248689	0.000331426	0.00039377	0.00118696	0.000989869	6.09777e-05	0.000313391	-0.000917965	0.000573174	0.000661118	0.00106263	-0.000162044	0.00214156	6.84673e-05	-0.000109523	0.00280069	0.00212418	-0.000246293	0.000478039	0.000885932	0.000691768	0.000366182	-8.42877e-05	-0.000239898	0.000950994	-1.78616e-05	0.00103005	0.00131572	0.000451634	0.00168389	7.82635e-05	-0.000562678	-0.000731941	5.64122e-05	0.000184835	0.000228224	0.000149638	0.000211962	-0.000173405	-0.00015337
-1.32674e-05	1.70314e-05	0.000370574	0.000938038	6.99904e-05	0.000166588	0.00043636	0.000715866	0.000235062	0.00322208	0.00264138	0.00439141	0.00520834	-0.00103629	-0.000666425	-6.0639e-05	0.000229122	0.00143714	0.000355189	-0.00091285	0.00688238	-0.000342784	0.005838	0.000680954	0.000539633	0.00320601	0.00156345	-8.64904e-05	0.000522089	0.000862383	0.00077112	0.00145239	-8.49489e-05	0.000442946	0.0244008	6.21513e-05	0.00108071	0.00616566	0.00405373	0.00488477	-0.000363962	0.000397847	-0.000529623	-0.000173796	0.000466376	0.00438092	0.000795404	0.000118843	-0.000175316	1.25531e-05
6.25792e-05	3.80866e-05	0.000256773	0.000337724	6.02291e-05	0.000150699	0.000152894	-0.000230605	-0.000158775	0.0012478	-0.000923365	0.00109949	0.0207657	0.00221222	0.00223404	0.00154989	-9.00465e-05	0.00011384	0.000707807	0.00137328	-2.40327e-05	0.000444257	0.000920636	-0.000228132	-4.8417e-05	0.000452311	0.000198435	0.00490614	0.000154613	9.62902e-05	0.000204123	0.000464472	0.000492733	-0.000208422	0.0404856	0.000196815	7.4847e-05	0.00120706	-1.19266e-05	0.00109059	-0.000177034	0.00030494	0.000149375	0.000111304	0.000300467	0.000748061	8.58976e-05	-6.7959e-06	0.000233161	-0.00020788
-9.89646e-07	1.37143e-07	6.12107e-05	-6.79364e-05	9.09332e-07	0.000672172	0.000487303	7.17855e-05	9.3071e-05	-9.97426e-05	-0.000241107	0.000125666	0.000802819	3.77807e-05	3.99354e-05	8.95407e-05	-5.51352e-05	0.000194687	4.71791e-05	0.000169356	-6.70586e-05	-5.30912e-05	-7.38796e-05	2.20937e-06	-2.24471e-05	-4.91421e-06	-2.25402e-05	-1.06475e-05	-4.8553e-05	-6.03373e-05	0.000504803	5.71985e-05	-3.87705e-05	0.000301262	6.89132e-05	-1.02242e-05	-2.40231e-05	-2.43705e-05	4.25878e-05	-6.79116e-05	0.000289469	0.00088374	0.00165511	-1.3886e-05	-9.33591e-05	1.92698e-05	5.24414e-05	-3.09639e-05	5.5363e-05	5.37701e-05
2.06271e-05	-1.31037e-07	1.67317e-05	3.4311e-05	-5.55142e-06	0.00051296	0.000213913	7.62905e-06	1.22216e-05	-0.000234656	-0.000289117	1.00949e-05	-0.000495951	0.00027261	0.000311427	-5.80847e-05	2.3929e-05	3.39492e-05	5.84983e-05	0.000281377	-9.20044e-05	0.000110456	-0.000136343	0.000165042	-3.96834e-05	-9.55814e-05	2.08086e-05	0.000201242	-8.58399e-05	-3.75316e-05	0.00026419	-1.26726e-05	8.22853e-05	0.000148192	-0.000568192	1.04312e-05	-5.903e-05	-0.000105118	-4.16133e-05	-0.000203373	0.000258865	0.00137824	0.00210693	1.06738e-05	-9.90885e-05	2.37498e-05	-6.1154e-05	-1.49657e-05	0.000425952	0.0002965
1.5931e-05	4.84705e-06	-5.64882e-06	9.22773e-05	7.45708e-08	-5.73556e-05	1.39328e-05	8.82155e-05	5.11945e-05	0.000347002	0.000505899	-3.879e-05	-3.30289e-05	0.000269676	0.00021724	-1.35027e-05	0.000286519	-1.04681e-05	8.40543e-05	1.64728e-05	-1.0779e-05	8.74946e-05	0.000351383	-6.31365e-06	-1.23032e-05	0.00025636	0.000241816	4.77528e-05	8.22671e-05	2.48517e-05	0.000118937	2.64354e-05	7.34417e-05	-3.86207e-05	9.22348e-05	4.01574e-06	1.63843e-05	6.31811e-05	4.58281e-05	0.000527528	0.000109938	-0.000127617	-7.24816e-05	2.39148e-05	2.02208e-05	6.01112e-05	0.000226534	-7.71381e-06	0.000128352	-2.22333e-05
1.01852e-05	-1.04542e-06	1.77349e-05	0.000131564	1.39613e-06	-5.1958e-05	9.04205e-05	-1.85885e-05	-1.41251e-05	0.000241543	0.000134496	0.000151335	0.00123592	1.25692e-05	-5.90066e-06	8.2967e-05	2.54778e-05	-3.66499e-05	4.42105e-05	-2.82668e-05	-3.82255e-05	0.000188653	0.000169637	-2.0246e-05	7.9626e-05	0.000166041	8.92078e-05	0.000798646	-6.28634e-07	0.000111446	3.47311e-05	2.0782e-05	0.00016906	-3.36379e-05	0.00222179	3.79916e-05	3.60037e-05	3.12464e-05	-2.25087e-05	-6.02528e-05	-1.9179e-05	0.000181272	2.59195e-05	7.55192e-05	-5.55571e-05	0.000153661	-6.74738e-06	-3.62646e-05	7.4422e-05	-4.38147e-05
1.25586e-05	2.22091e-05	2.76937e-05	0.00282609	5.75058e-05	-0.000558664	0.000937669	-4.06844e-05	1.17468e-07	-0.00107819	-0.00127893	0.000519947	0.00552872	0.00104494	-7.35619e-06	0.00104298	0.000151757	0.001478	-9.32343e-05	0.000768284	0.00233054	0.00068454	-7.38012e-05	-1.76959e-05	-0.000151395	0.00218156	0.00195445	0.00666467	8.5515e-06	0.000246311	-0.000528797	7.20887e-05	0.00218888	-0.000353741	0.0136067	0.000734592	0.000132277	0.000571596	-6.3423e-05	0.00393948	-0.000156694	-0.000994088	-0.00138786	0.000676564	0.00137269	0.00231717	0.000616821	0.000386652	-6.37656e-05	-0.000262348
-8.96822e-07	-8.25662e-07	-5.76635e-06	7.7687e-05	1.00203e-06	-8.11542e-06	3.71911e-05	1.08902e-05	1.8346e-05	1.44082e-05	-1.78948e-05	1.98618e-05	2.76991e-05	-9.49421e-06	-3.27542e-05	2.26936e-05	-6.48762e-06	0.000100336	4.88955e-05	7.06531e-05	0.000160222	1.67261e-05	-2.6261e-05	2.0537e-05	3.63693e-05	0.000295224	0.000258128	9.48052e-05	-1.33666e-05	0.000197369	4.37788e-06	-1.42069e-05	7.36614e-07	-1.04824e-05	1.72049e-05	2.8967e-07	2.6636e-05	7.86927e-06	1.10332e-05	-1.95251e-05	1.318e-05	9.23178e-06	-2.16446e-05	-8.98461e-06	-9.72295e-06	-5.32447e-06	-9.50144e-07	3.68399e-05	-1.43886e-05	1.15352e-05
-7.19708e-06	-5.88846e-06	-6.97743e-05	-5.50504e-05	2.01745e-05	-0.00021373	-6.95668e-05	0.000515201	0.00048542	-0.000821363	-0.00127325	-0.000201921	0.000237197	0.000687689	0.000285275	2.18691e-05	-0.000116683	0.00089536	-0.000142153	0.00103931	0.000148044	0.000109161	-0.000287823	0.000368037	-0.000174808	0.00159667	0.00170119	5.35245e-05	6.81599e-05	5.8219e-05	-0.000119137	0.000350671	0.000348735	-4.97823e-06	-0.00124616	0.000208527	0.000753274	-2.5064e-06	0.000473266	0.000324079	0.000269226	-0.000209156	-0.000410502	0.000586414	0.000595285	0.000202597	0.00107374	0.000145087	-4.60494e-05	0.000209221
-4.23232e-06	2.41249e-05	0.000171806	0.000348815	-1.76469e-06	0.00108627	0.000437263	0.000120455	0.000301355	-0.000881224	-0.000533095	0.000549293	-0.0008454	0.000102445	-6.77216e-05	6.7785e-05	3.58198e-05	0.00124759	0.000748046	0.000547384	0.00202175	0.000554718	-0.0002936	-0.000148105	-0.000150556	-0.00042415	-0.000372056	0.00166465	-0.00013309	-0.000209737	-0.000495393	0.000212073	0.000672803	0.000771794	0.00317255	0.000278106	-0.000206795	-0.000188395	-0.000331461	-0.00020388	5.21693e-05	-8.62376e-05	-0.000177654	6.17238e-05	-8.92701e-05	0.00148861	-0.000199354	1.88587e-05	6.40851e-05	-2.25435e-05
-2.94533e-06	7.60522e-07	-8.12764e-07	0.000115419	-1.90008e-06	-8.27279e-05	-3.30882e-07	4.48344e-05	1.35182e-05	0.000658907	0.0011377	-3.63637e-05	-0.000231136	0.000533407	0.000510377	5.86999e-06	0.00018637	7.51941e-05	0.000153944	0.000164082	5.25277e-05	-3.20123e-05	0.000451171	-1.90244e-05	2.6722e-05	0.000105359	0.000141554	-5.86352e-05	0.000138977	1.14905e-05	0.000177928	6.29936e-05	3.93757e-06	-2.7696e-05	-0.000249503	-1.99584e-06	0.000107316	0.000165788	-1.80128e-05	0.0009645	1.0302e-05	3.27812e-05	0.000266476	-1.11756e-07	0.000216582	7.10446e-05	9.39479e-05	2.89338e-05	-3.24072e-05	-2.17595e-05
-3.75211e-06	3.40744e-07	9.70668e-07	3.70872e-05	1.08569e-06	1.76812e-05	5.52661e-06	8.75723e-06	-2.38877e-06	0.000548891	0.000885555	-2.89659e-05	-0.000127886	0.000629917	0.000563814	5.11703e-06	8.20949e-05	0.000123007	0.000238835	0.000232039	6.2761e-05	-3.80939e-05	0.00026491	4.79557e-05	0.000108544	4.49068e-05	8.31009e-05	1.44151e-05	0.000133465	2.60386e-05	0.000260611	0.000138278	-3.85089e-05	-1.20214e-05	-0.000122251	1.82039e-08	0.000124719	6.73448e-05	2.20236e-06	0.000269432	-1.71311e-06	0.000365929	0.000545154	3.46896e-06	-3.56038e-06	-7.4241e-06	4.43428e-05	-3.23303e-06	-1.32888e-05	3.87989e-05
-1.38892e-05	-5.96606e-06	-5.34442e-05	-0.000175238	3.16393e-05	0.000176777	2.77831e-05	8.32549e-05	7.95834e-05	1.27451e-05	-0.000504562	-0.000203193	0.000650786	-7.09703e-05	-0.000427554	0.000105318	-0.000153792	0.00189014	0.000147406	-0.000204258	-8.91248e-06	-5.60172e-05	-0.000386715	0.000472514	0.000220577	0.000358182	0.000595964	0.000503718	8.68722e-05	-0.000216418	0.000245312	0.000700464	0.000112304	-0.000187124	-4.70242e-05	3.20929e-05	0.000570705	0.000378012	0.00102477	-2.43574e-05	0.000140719	6.13297e-05	-0.000262562	0.000391517	0.000660391	0.000104086	0.00117667	0.000241616	-0.000215152	2.22015e-05
-4.26346e-05	-2.52852e-06	-5.63657e-05	0.000413798	2.43604e-05	-0.000199844	0.000213409	-3.55632e-05	1.70827e-06	-4.03334e-05	0.000218313	6.1146e-05	0.00354225	-0.000426974	-0.000224503	7.52068e-05	-5.13169e-05	0.00130479	0.00112371	-0.000358513	0.000867591	-0.00025152	-0.000756544	0.000914594	0.000580727	0.00108674	0.000765203	0.00162257	-0.000178765	0.00082233	-0.000194386	0.000216604	0.000225047	-0.000297998	0.00181988	0.00026196	0.00036774	0.000928366	0.000740857	-0.00100228	-3.47361e-05	-0.000143561	0.000266057	0.000182462	0.000766892	3.04542e-05	0.000322394	0.00134144	-0.000381397	-4.17495e-06
-1.57403e-05	-6.26726e-06	-9.67596e-06	0.000289744	1.89689e-05	-0.00014464	-1.36262e-05	3.28865e-05	3.37862e-05	2.48085e-05	-0.000319473	7.07091e-05	0.00502708	-0.000135853	-4.0285e-05	0.000118084	-8.80349e-05	0.000717667	0.000633405	-0.000230109	0.000357252	-0.000106738	-0.00030399	0.000476624	0.000313624	0.000517117	0.000359608	0.000822549	1.2244e-05	0.000331571	-4.51766e-05	0.000280742	0.000337607	-0.00021095	0.00340157	0.000172308	0.000191005	0.000390036	0.000445503	-0.000518425	-7.19811e-05	-0.00039124	-0.000291888	0.000247468	0.000579381	0.00018292	0.000413827	0.000877949	-0.000281306	-0.000120238
[truncated: 22 more columns]
