# Supplementary material for: Cancer classification: Mutual information, target network and strategies of therapy
Source: J Clin Bioinforma. 2012 Oct 2;2:16. doi: 10.1186/2043-9113-2-16 (PMC3524788; doi:10.1186/2043-9113-2-16)
Supplement: Additional file 10 — 19536 Basal-Like MI. An MS Office Excel file which contains the pairwise MI values of 68 biomarkers of Basal-like samples. [file 2043-9113-2-16-S10.xlsx]

## Sheet: Sheet1
0.000373519	-1.67344e-05	-0.000106851	-7.36196e-05	-0.000144746	8.08006e-06	-0.000134387	-2.02096e-05	0.000308839	1.46535e-05	6.46583e-05	-5.99551e-05	-0.000177795	-0.000132239	-0.00012235	4.56332e-05	2.44288e-05	2.78491e-05	0.000198213	-0.00016989	-0.000167411	-5.39585e-06	0.000154605	-0.000167772	-8.52115e-05	-0.000138689	-0.000287624	-6.78462e-06	-1.82541e-05	0.000163074	0.000567194	-6.403e-05	1.40183e-05	-2.83864e-05	2.9979e-05	1.42328e-05	-0.00024564	-0.00022441	0.000300038	-4.22137e-06	8.60223e-05	-1.05295e-05	5.35649e-05	-5.06228e-07	7.98397e-05	0.00022547	0.000103036	0.000138015	-4.16679e-05	-6.84252e-07
-1.67344e-05	0.000940883	0.000518178	0.00122502	0.000860386	0.000171503	0.000544184	5.07827e-05	0.00301435	0.000572172	0.000179875	0.000690091	0.00114695	0.000738549	0.000728005	0.000218603	0.000984373	0.000176251	0.000145827	0.00143619	0.00127375	7.58947e-05	0.00028961	0.00107728	0.000568838	0.000545679	0.000988571	0.000291268	0.000130961	4.42623e-05	0.00102934	0.000258552	1.84353e-05	0.000334401	1.7323e-05	-1.68765e-05	0.00163806	0.00169915	0.000298742	0.000179406	0.000501103	0.000178134	7.14946e-05	0.000274348	0.000138332	8.78276e-05	7.31817e-05	0.000340867	0.000350336	3.64823e-06
-0.000106851	0.000518178	0.00534499	0.00355941	0.00454769	9.09406e-05	0.00442961	6.55705e-05	0.0111151	0.00357564	0.000337236	0.00150179	0.00649584	0.00402022	0.0014287	0.00198101	0.00188503	0.00145959	-9.43458e-05	0.00594843	0.0057334	-3.08907e-05	0.000319776	0.00494808	0.00426051	0.00419758	0.00131833	0.000601115	0.000434228	0.000468496	0.00754665	0.00238011	-5.08337e-06	0.00264135	0.000228813	2.5319e-05	-0.000475448	0.000304695	0.00196973	0.000360531	0.00326964	0.000175663	0.000197431	0.000708557	0.000516951	0.00156781	0.000611891	0.00153841	-0.000110915	9.27818e-06
-7.36196e-05	0.00122502	0.00355941	0.00837515	0.00516891	0.000189665	0.0049487	0.000125038	0.0124355	0.00366161	1.54801e-05	0.00162638	0.0114616	0.00803385	0.00247913	0.00152766	0.00223733	0.000851654	-5.01084e-05	0.0111148	0.0103786	-4.58691e-05	0.000519406	0.00790237	0.00465537	0.00664347	-0.00024765	0.00110715	3.17551e-05	0.000478538	0.00608028	0.00212156	6.70151e-05	0.00331547	0.000418178	-6.88197e-05	0.000444974	0.00220424	0.00192664	0.000584044	0.00353968	-0.000162425	2.5339e-05	0.000608633	0.00120518	0.00038667	-0.000176203	-1.86809e-05	-0.000467474	1.60161e-05
-0.000144746	0.000860386	0.00454769	0.00516891	0.0100187	0.000510595	0.00841604	0.000274657	0.0166166	0.00576442	0.00119426	0.00304948	0.00979927	0.00574477	0.00248524	0.00193516	0.00228645	0.00179809	-1.72448e-05	0.00886698	0.00844239	-2.00009e-05	0.000234657	0.00842667	0.00735318	0.00617044	-0.000240056	0.00130533	0.000565642	0.000948139	0.0118329	0.00369641	2.60543e-05	0.00472154	0.00102463	0.000123297	-0.000807727	0.000364516	0.00282116	0.000575807	0.00475388	0.000499332	0.0011294	0.00126153	0.00129733	0.00427467	0.000278083	0.000922681	-0.000271286	1.65839e-05
8.08006e-06	0.000171503	9.09406e-05	0.000189665	0.000510595	0.000226085	0.000181931	7.16341e-05	0.000363863	2.72891e-05	0.000346037	0.000518442	0.000174596	0.000152674	0.000131543	5.6374e-06	-4.28309e-07	-1.42192e-05	4.95226e-05	7.9002e-05	6.61601e-05	1.40357e-05	2.52702e-05	0.000174336	0.000252773	7.89564e-05	-0.000169482	1.98693e-05	-2.335e-05	1.08207e-05	-1.84496e-05	7.91504e-05	2.78652e-05	6.33251e-06	-4.21595e-06	3.74827e-05	0.000248664	0.00031534	-6.54809e-06	-1.17725e-05	1.4127e-05	-2.51715e-05	-2.35815e-05	0.000290477	0.000114843	0.000253494	6.86959e-05	0.000113216	-3.42897e-05	4.50458e-07
-0.000134387	0.000544184	0.00442961	0.0049487	0.00841604	0.000181931	0.00866173	0.000269633	0.0130488	0.00611145	0.000210577	0.00190739	0.0100995	0.00582167	0.00182579	0.00194862	0.00215249	0.00213887	0.000114923	0.0088834	0.00858984	3.97004e-05	9.09001e-05	0.0083659	0.00681467	0.00679351	-0.000913369	0.00103818	0.000697494	0.000820862	0.0159774	0.0039255	8.28325e-06	0.0054653	0.00126334	2.84447e-05	-0.000531252	0.000430238	0.00322449	0.000532869	0.00500644	0.00106793	0.0017405	0.000930205	0.00158866	0.00235438	-2.70425e-05	0.000623005	0.000229456	1.63751e-05
-2.02096e-05	5.07827e-05	6.55705e-05	0.000125038	0.000274657	7.16341e-05	0.000269633	0.000830193	0.00050039	7.1138e-05	7.9543e-05	0.00034292	-9.53098e-05	-9.27593e-06	0.00107396	-1.13349e-05	1.82354e-05	-5.65066e-05	4.75016e-05	8.11734e-05	0.000217435	-8.92853e-06	-5.37977e-06	3.63131e-05	-2.60559e-05	-7.34708e-05	0.00106109	7.1074e-05	-3.05759e-05	-8.98461e-05	0.000356114	-2.26206e-05	0.000297954	-6.86124e-05	0.000223216	0.00021665	0.00175858	0.00179651	-6.46539e-05	0.000425586	-0.000117165	-6.11585e-05	7.1173e-06	0.000733138	-2.48154e-05	-0.000193954	-8.91128e-05	-0.0002207	0.000168179	-1.04055e-07
0.000308839	0.00301435	0.0111151	0.0124355	0.0166166	0.000363863	0.0130488	0.00050039	0.0672503	0.0121901	0.00242615	0.00543771	0.021094	0.0124266	0.00748615	0.0066669	0.0112833	0.00371565	0.000960183	0.0238983	0.022373	-1.87772e-05	0.00271253	0.0176988	0.0133806	0.0119252	0.0013593	0.00396936	0.000240204	0.00160726	0.018336	0.00489341	0.000300321	0.00772134	0.00104827	0.000234829	-0.000430148	0.00376822	0.00804903	0.00303947	0.0119954	-0.00048945	0.000130563	0.00137088	0.0034483	0.00744902	0.000769877	7.63907e-06	-0.000811538	5.29162e-05
1.46535e-05	0.000572172	0.00357564	0.00366161	0.00576442	2.72891e-05	0.00611145	7.1138e-05	0.0121901	0.00623209	-0.000109861	0.00110724	0.00782478	0.00459102	0.00159116	0.0018725	0.00181779	0.00213271	0.000635321	0.00720133	0.00698407	0.000180995	9.91011e-05	0.00576612	0.00461481	0.00550456	0.000404337	0.000983597	0.000574078	0.000715693	0.0142801	0.00321409	-8.36965e-06	0.00445526	0.00106057	-4.26875e-05	0.000966915	0.00142545	0.00379825	0.00126376	0.00452259	0.00135072	0.0014199	0.000452477	0.00151328	0.00160592	-6.97476e-05	0.000445342	2.74403e-06	1.06885e-05
6.46583e-05	0.000179875	0.000337236	1.54801e-05	0.00119426	0.000346037	0.000210577	7.9543e-05	0.00242615	-0.000109861	0.00197421	0.000963491	-6.33818e-05	9.10437e-05	0.000273753	0.00017157	0.000168398	-6.17222e-05	1.89304e-05	-1.67619e-05	-1.11056e-05	-6.76762e-06	0.000114179	0.000157909	0.000630807	-9.82383e-05	-0.000868591	5.64405e-05	-3.93009e-05	7.48018e-05	-0.000547893	1.78777e-05	4.47033e-05	-0.00016287	-0.00012219	0.0001342	-0.00040129	3.59575e-05	-4.319e-05	-0.000144978	-5.58833e-05	-0.000172478	-9.42648e-05	0.00045786	0.000125476	0.00136134	0.00058692	0.000531463	-0.000331659	3.71678e-07
-5.99551e-05	0.000690091	0.00150179	0.00162638	0.00304948	0.000518442	0.00190739	0.00034292	0.00543771	0.00110724	0.000963491	0.00209203	0.00226013	0.00157422	0.00119365	0.000465807	0.000712497	0.000245714	1.29756e-05	0.00210143	0.00201538	1.60681e-05	0.000146444	0.00199122	0.0020362	0.00127144	4.50883e-06	0.000353436	2.06866e-05	0.000329471	0.00145408	0.000769359	8.67361e-05	0.000747496	0.000109312	0.000140764	0.00115437	0.00174125	0.000366763	9.73574e-05	0.000790666	-0.000191492	-0.000130943	0.00116851	0.000238097	0.00122904	0.000335065	0.000563971	-0.000259387	4.034e-06
-0.000177795	0.00114695	0.00649584	0.0114616	0.00979927	0.000174596	0.0100995	-9.53098e-05	0.021094	0.00782478	-6.33818e-05	0.00226013	0.0206664	0.0129707	0.00242795	0.00319033	0.00383937	0.0022441	0.000191409	0.0178023	0.0166025	7.64074e-05	0.000383327	0.015519	0.00943464	0.0132516	-0.00211179	0.00163614	0.000221512	0.000803604	0.0131505	0.00508605	-2.47058e-05	0.00726997	0.000816424	-0.000154159	-0.000507044	0.0014548	0.00429089	0.000540841	0.00798494	0.000361217	0.000379023	0.000475965	0.00246349	0.00320177	-0.000313485	-0.000425096	-1.60983e-05	3.0041e-05
-0.000132239	0.000738549	0.00402022	0.00803385	0.00574477	0.000152674	0.00582167	-9.27593e-06	0.0124266	0.00459102	9.10437e-05	0.00157422	0.0129707	0.00932202	0.00174885	0.00171081	0.00188251	0.00121471	3.34201e-05	0.0117025	0.0110247	-2.83878e-06	0.000445356	0.00847907	0.00541997	0.00826401	-0.00120773	0.000990664	-1.33885e-05	0.000799273	0.00788516	0.00289229	-2.4247e-05	0.00438567	0.000586069	-9.20278e-05	0.000139917	0.00213536	0.00264175	0.000558057	0.00429368	-5.65646e-05	2.63543e-05	0.000418868	0.00156545	0.000962712	-0.000285192	-0.000420284	-0.00030273	1.61386e-05
-0.00012235	0.000728005	0.0014287	0.00247913	0.00248524	0.000131543	0.00182579	0.00107396	0.00748615	0.00159116	0.000273753	0.00119365	0.00242795	0.00174885	0.00457671	0.000770174	0.00122798	0.000219934	-2.52789e-05	0.00310587	0.0032699	-3.02303e-05	0.000277734	0.0017616	0.00121158	0.00127933	0.00470042	0.00083683	-8.33738e-05	-0.000114154	0.00133141	0.000539904	0.000328845	0.000796335	0.000527889	0.000367094	0.00266259	0.0024162	0.000566356	0.00168721	0.000684859	-6.7708e-05	0.0001718	0.00159454	0.000278419	0.0013229	4.38787e-05	-0.000191168	0.00053513	4.63977e-06
4.56332e-05	0.000218603	0.00198101	0.00152766	0.00193516	5.6374e-06	0.00194862	-1.13349e-05	0.0066669	0.0018725	0.00017157	0.000465807	0.00319033	0.00171081	0.000770174	0.00170406	0.001568	0.000856822	0.00014874	0.0029701	0.00289524	1.76348e-05	0.000178805	0.00277346	0.00185228	0.00212462	0.000945533	0.000379432	0.000101183	4.86118e-05	0.00339942	0.000979911	-9.62603e-06	0.0012723	0.000107693	2.26863e-05	3.25002e-05	6.21219e-05	0.0011846	0.000185523	0.0021944	2.36459e-05	5.2512e-06	2.01761e-05	0.000539476	0.00187813	0.00010886	-7.4312e-05	-0.000237916	4.71102e-06
2.44288e-05	0.000984373	0.00188503	0.00223733	0.00228645	-4.28309e-07	0.00215249	1.82354e-05	0.0112833	0.00181779	0.000168398	0.000712497	0.00383937	0.00188251	0.00122798	0.001568	0.0100747	0.000649791	0.000203613	0.00452813	0.00418626	0.000169013	0.000929124	0.00374811	0.00218916	0.0021245	0.00319135	0.000606052	0.000142653	1.07746e-07	0.00259612	0.000908938	-4.20549e-05	0.0015104	0.000225928	1.52885e-06	0.000432645	0.000659922	0.00116082	0.000393466	0.00244358	0.000699466	0.00057084	6.04919e-05	0.000755436	0.000758963	0.000131688	0.000347173	0.000994788	1.39466e-05
2.78491e-05	0.000176251	0.00145959	0.000851654	0.00179809	-1.42192e-05	0.00213887	-5.65066e-05	0.00371565	0.00213271	-6.17222e-05	0.000245714	0.0022441	0.00121471	0.000219934	0.000856822	0.000649791	0.00128714	0.000419425	0.00188112	0.00186723	9.06911e-05	1.1053e-05	0.00143251	0.00168322	0.0017824	9.47193e-05	0.000234645	0.000445303	0.000405817	0.00770167	0.00127742	-4.78666e-05	0.00173258	0.000339026	-2.11313e-06	0.000342046	8.58985e-05	0.0014654	0.000232134	0.00185118	0.000700156	0.000680489	-4.40531e-07	0.000609016	0.00116947	0.000119038	0.000549007	0.000135794	3.13265e-06
0.000198213	0.000145827	-9.43458e-05	-5.01084e-05	-1.72448e-05	4.95226e-05	0.000114923	4.75016e-05	0.000960183	0.000635321	1.89304e-05	1.29756e-05	0.000191409	3.34201e-05	-2.52789e-05	0.00014874	0.000203613	0.000419425	0.00106843	2.46073e-05	2.73548e-05	0.000133645	1.25589e-05	-0.000118128	0.00013329	0.000331525	-0.000203151	2.1883e-06	0.000199868	0.000105088	0.00137793	0.000274183	-9.31568e-06	0.000300371	1.35448e-05	-1.42421e-05	0.0016975	0.000830711	0.000836277	-2.67294e-05	0.000775582	0.000264374	3.50493e-05	0.000199043	0.000338966	-0.000223422	-5.98217e-05	-0.000114055	-4.82223e-05	-3.86532e-07
-0.00016989	0.00143619	0.00594843	0.0111148	0.00886698	7.9002e-05	0.0088834	8.11734e-05	0.0238983	0.00720133	-1.67619e-05	0.00210143	0.0178023	0.0117025	0.00310587	0.0029701	0.00452813	0.00188112	2.46073e-05	0.0186022	0.017491	-2.09101e-05	0.000796409	0.0134586	0.00803626	0.0104389	-0.000710131	0.00189773	3.76904e-05	0.000959526	0.0134953	0.00347336	4.27247e-05	0.00631207	0.000918288	-0.000161527	0.000301422	0.00351418	0.00424761	0.00156922	0.00715487	-0.000143697	0.000330411	0.00033479	0.00268029	3.40598e-05	-0.000462472	-0.000799259	-0.000781137	3.19444e-05
-0.000167411	0.00127375	0.0057334	0.0103786	0.00844239	6.61601e-05	0.00858984	0.000217435	0.022373	0.00698407	-1.11056e-05	0.00201538	0.0166025	0.0110247	0.0032699	0.00289524	0.00418626	0.00186723	2.73548e-05	0.017491	0.0166829	-2.11245e-05	0.000713338	0.0122954	0.00757964	0.009798	-0.000623358	0.00178984	2.42869e-06	0.000919745	0.0136609	0.00333432	8.1692e-05	0.00605078	0.000949368	-0.000136286	0.000692758	0.00382937	0.00418427	0.00177713	0.00677537	-0.000160172	0.000291196	0.000426568	0.0026471	-0.000203613	-0.000469122	-0.00089009	-0.00075985	3.0306e-05
-5.39585e-06	7.58947e-05	-3.08907e-05	-4.58691e-05	-2.00009e-05	1.40357e-05	3.97004e-05	-8.92853e-06	-1.87772e-05	0.000180995	-6.76762e-06	1.60681e-05	7.64074e-05	-2.83878e-06	-3.02303e-05	1.76348e-05	0.000169013	9.06911e-05	0.000133645	-2.09101e-05	-2.11245e-05	7.41333e-05	-2.57834e-05	-5.16559e-05	1.32152e-05	0.00013942	-9.82121e-05	-3.28655e-06	3.20192e-05	-2.79605e-05	0.000200685	0.000123212	-1.16786e-05	9.22001e-05	9.716e-06	-7.73565e-06	0.000523415	0.000487469	0.000139666	-1.65693e-05	0.000122718	0.000176837	6.08143e-05	1.57606e-05	7.98021e-05	2.25715e-05	5.99583e-06	3.59975e-05	0.000108174	8.36188e-07
0.000154605	0.00028961	0.000319776	0.000519406	0.000234657	2.52702e-05	9.09001e-05	-5.37977e-06	0.00271253	9.91011e-05	0.000114179	0.000146444	0.000383327	0.000445356	0.000277734	0.000178805	0.000929124	1.1053e-05	1.25589e-05	0.000796409	0.000713338	-2.57834e-05	0.000901137	0.000287607	0.000137804	9.10037e-05	4.1925e-05	0.000132628	-1.53374e-05	0.000213053	7.65122e-05	-3.92501e-05	6.9745e-06	4.85074e-05	1.55238e-05	3.04178e-06	2.75854e-05	0.000418018	0.000305917	0.000186071	0.000203015	-9.54154e-06	0.000101178	6.89199e-06	6.44697e-05	0.000275823	6.83485e-05	0.000105279	0.000301769	9.64548e-07
-0.000167772	0.00107728	0.00494808	0.00790237	0.00842667	0.000174336	0.0083659	3.63131e-05	0.0176988	0.00576612	0.000157909	0.00199122	0.015519	0.00847907	0.0017616	0.00277346	0.00374811	0.00143251	-0.000118128	0.0134586	0.0122954	-5.16559e-05	0.000287607	0.0181324	0.00791175	0.00962718	0.000199906	0.00132936	0.00013243	0.000492529	0.0100454	0.003443	4.87867e-05	0.00578319	0.000482461	-0.000169504	-0.000646795	0.000967173	0.0028228	0.000562511	0.00657339	-0.000102481	0.0001948	0.000357868	0.00157464	0.00452726	-0.000356281	-0.000662356	0.00027544	2.60924e-05
-8.52115e-05	0.000568838	0.00426051	0.00465537	0.00735318	0.000252773	0.00681467	-2.60559e-05	0.0133806	0.00461481	0.000630807	0.0020362	0.00943464	0.00541997	0.00121158	0.00185228	0.00218916	0.00168322	0.00013329	0.00803626	0.00757964	1.32152e-05	0.000137804	0.00791175	0.00663266	0.00617534	-0.000714169	0.000899453	0.000616719	0.00073778	0.0098599	0.00328398	-3.19495e-05	0.00413636	0.000479	-2.40044e-05	-0.000651794	1.53942e-05	0.00242199	0.000185366	0.00460626	0.000283597	0.000446046	0.000535682	0.00112897	0.00246845	0.000325158	0.000880828	1.26022e-05	1.52736e-05
-0.000138689	0.000545679	0.00419758	0.00664347	0.00617044	7.89564e-05	0.00679351	-7.34708e-05	0.0119252	0.00550456	-9.82383e-05	0.00127144	0.0132516	0.00826401	0.00127933	0.00212462	0.0021245	0.0017824	0.000331525	0.0104389	0.009798	0.00013942	9.10037e-05	0.00962718	0.00617534	0.00922078	-0.00130675	0.000903738	0.000337431	0.000500754	0.00967412	0.00390167	-3.80954e-05	0.00515031	0.000620811	-9.9001e-05	0.00034664	0.00107376	0.0030465	0.000222514	0.0053077	0.000693179	0.000451336	0.000315481	0.00166169	0.00291699	-0.000136892	-5.61742e-05	0.000709457	1.70556e-05
-0.000287624	0.000988571	0.00131833	-0.00024765	-0.000240056	-0.000169482	-0.000913369	0.00106109	0.0013593	0.000404337	-0.000868591	4.50883e-06	-0.00211179	-0.00120773	0.00470042	0.000945533	0.00319135	9.47193e-05	-0.000203151	-0.000710131	-0.000623358	-9.82121e-05	4.1925e-05	0.000199906	-0.000714169	-0.00130675	0.0736837	0.00131539	0.000880829	-0.000268609	0.00153632	-0.000495474	0.00036446	-0.00076961	0.00144337	0.000383097	0.0113028	0.00565417	-0.00057828	0.00627772	-0.000509709	0.000161835	0.00111416	0.000577579	-0.00091392	-0.0029763	0.000493174	0.00112663	0.00231137	-7.20658e-06
-6.78462e-06	0.000291268	0.000601115	0.00110715	0.00130533	1.98693e-05	0.00103818	7.1074e-05	0.00396936	0.000983597	5.64405e-05	0.000353436	0.00163614	0.000990664	0.00083683	0.000379432	0.000606052	0.000234645	2.1883e-06	0.00189773	0.00178984	-3.28655e-06	0.000132628	0.00132936	0.000899453	0.000903738	0.00131539	0.000383513	2.18273e-05	8.52512e-05	0.00149191	0.000371124	3.3552e-05	0.000643434	0.000178703	1.80082e-05	0.000250791	0.000393628	0.00052372	0.000446061	0.000798869	9.91938e-06	0.000102859	0.000103267	0.000285781	0.000411946	-1.5667e-05	-4.94669e-05	5.50291e-06	3.41176e-06
-1.82541e-05	0.000130961	0.000434228	3.17551e-05	0.000565642	-2.335e-05	0.000697494	-3.05759e-05	0.000240204	0.000574078	-3.93009e-05	2.06866e-05	0.000221512	-1.33885e-05	-8.33738e-05	0.000101183	0.000142653	0.000445303	0.000199868	3.76904e-05	2.42869e-06	3.20192e-05	-1.53374e-05	0.00013243	0.000616719	0.000337431	0.000880829	2.18273e-05	0.000562343	0.000186217	0.0021082	0.000567956	-7.26915e-07	0.000458179	5.38601e-05	-1.5932e-05	0.000839797	0.000382015	0.00039128	2.4026e-05	0.000548592	0.00047396	0.000351421	-5.52273e-06	3.89865e-06	0.000547566	0.000238804	0.000875695	0.000582041	-3.72605e-07
0.000163074	4.42623e-05	0.000468496	0.000478538	0.000948139	1.08207e-05	0.000820862	-8.98461e-05	0.00160726	0.000715693	7.48018e-05	0.000329471	0.000803604	0.000799273	-0.000114154	4.86118e-05	1.07746e-07	0.000405817	0.000105088	0.000959526	0.000919745	-2.79605e-05	0.000213053	0.000492529	0.00073778	0.000500754	-0.000268609	8.52512e-05	0.000186217	0.00138804	0.00452431	0.000284583	-1.93643e-05	0.000898946	0.000259788	-4.23208e-05	-0.000272892	0.000428536	0.000785136	0.000173762	0.000454603	0.000103634	0.000386214	5.44025e-05	0.000170298	0.000361265	1.74091e-05	0.000342944	-7.17077e-05	7.02612e-08
0.000567194	0.00102934	0.00754665	0.00608028	0.0118329	-1.84496e-05	0.0159774	0.000356114	0.018336	0.0142801	-0.000547893	0.00145408	0.0131505	0.00788516	0.00133141	0.00339942	0.00259612	0.00770167	0.00137793	0.0134953	0.0136609	0.000200685	7.65122e-05	0.0100454	0.0098599	0.00967412	0.00153632	0.00149191	0.0021082	0.00452431	0.0880296	0.00672458	-0.000119749	0.0145356	0.00527275	0.000182995	-0.00147886	-0.000197797	0.00939875	0.00438745	0.00897699	0.00516044	0.0089556	4.04978e-05	0.00630436	0.00137508	0.000113522	0.00332013	0.000697382	2.85403e-05
-6.403e-05	0.000258552	0.00238011	0.00212156	0.00369641	7.91504e-05	0.0039255	-2.26206e-05	0.00489341	0.00321409	1.78777e-05	0.000769359	0.00508605	0.00289229	0.000539904	0.000979911	0.000908938	0.00127742	0.000274183	0.00347336	0.00333432	0.000123212	-3.92501e-05	0.003443	0.00328398	0.00390167	-0.000495474	0.000371124	0.000567956	0.000284583	0.00672458	0.00255836	-3.07423e-05	0.00264852	0.000435435	3.33479e-06	0.000499287	0.000428674	0.00167573	5.53196e-05	0.00253177	0.000956598	0.000732067	0.00037229	0.000607914	0.00220416	0.00025597	0.00101872	0.00068631	5.6251e-06
1.40183e-05	1.84353e-05	-5.08337e-06	6.70151e-05	2.60543e-05	2.78652e-05	8.28325e-06	0.000297954	0.000300321	-8.36965e-06	4.47033e-05	8.67361e-05	-2.47058e-05	-2.4247e-05	0.000328845	-9.62603e-06	-4.20549e-05	-4.78666e-05	-9.31568e-06	4.27247e-05	8.1692e-05	-1.16786e-05	6.9745e-06	4.87867e-05	-3.19495e-05	-3.80954e-05	0.00036446	3.3552e-05	-7.26915e-07	-1.93643e-05	-0.000119749	-3.07423e-05	0.000181654	-8.0958e-05	2.10389e-05	6.95662e-05	0.000547329	0.000710966	-3.70756e-05	0.000167737	-3.72999e-05	-3.40263e-05	-5.49304e-05	0.00017833	1.58382e-05	0.000144237	-2.6219e-05	-6.55765e-05	0.000110342	4.02655e-07
-2.83864e-05	0.000334401	0.00264135	0.00331547	0.00472154	6.33251e-06	0.0054653	-6.86124e-05	0.00772134	0.00445526	-0.00016287	0.000747496	0.00726997	0.00438567	0.000796335	0.0012723	0.0015104	0.00173258	0.000300371	0.00631207	0.00605078	9.22001e-05	4.85074e-05	0.00578319	0.00413636	0.00515031	-0.00076961	0.000643434	0.000458179	0.000898946	0.0145356	0.00264852	-8.0958e-05	0.00462589	0.00105918	-5.14464e-05	-0.000290353	0.000177136	0.00276623	0.000506265	0.00366313	0.00119225	0.00169889	0.000133754	0.00151115	0.00198322	-0.000103347	0.000282072	0.000676942	1.18046e-05
2.9979e-05	1.7323e-05	0.000228813	0.000418178	0.00102463	-4.21595e-06	0.00126334	0.000223216	0.00104827	0.00106057	-0.00012219	0.000109312	0.000816424	0.000586069	0.000527889	0.000107693	0.000225928	0.000339026	1.35448e-05	0.000918288	0.000949368	9.716e-06	1.55238e-05	0.000482461	0.000479	0.000620811	0.00144337	0.000178703	5.38601e-05	0.000259788	0.00527275	0.000435435	2.10389e-05	0.00105918	0.000774527	8.2627e-05	0.000291004	0.000304461	0.000621501	0.000525081	0.000387273	0.000457892	0.00103805	0.000201621	0.000457961	0.000438027	-8.68229e-05	-0.000151515	0.000150907	8.33607e-07
1.42328e-05	-1.68765e-05	2.5319e-05	-6.88197e-05	0.000123297	3.74827e-05	2.84447e-05	0.00021665	0.000234829	-4.26875e-05	0.0001342	0.000140764	-0.000154159	-9.20278e-05	0.000367094	2.26863e-05	1.52885e-06	-2.11313e-06	-1.42421e-05	-0.000161527	-0.000136286	-7.73565e-06	3.04178e-06	-0.000169504	-2.40044e-05	-9.9001e-05	0.000383097	1.80082e-05	-1.5932e-05	-4.23208e-05	0.000182995	3.33479e-06	6.95662e-05	-5.14464e-05	8.2627e-05	0.000183328	0.000118143	3.01254e-05	-7.4183e-05	4.61078e-05	-8.29782e-05	-1.4725e-05	3.57124e-05	0.000208138	-4.57037e-05	0.000377667	0.000120149	0.000124292	-1.6532e-05	-2.09533e-07
-0.00024564	0.00163806	-0.000475448	0.000444974	-0.000807727	0.000248664	-0.000531252	0.00175858	-0.000430148	0.000966915	-0.00040129	0.00115437	-0.000507044	0.000139917	0.00266259	3.25002e-05	0.000432645	0.000342046	0.0016975	0.000301422	0.000692758	0.000523415	2.75854e-05	-0.000646795	-0.000651794	0.00034664	0.0113028	0.000250791	0.000839797	-0.000272892	-0.00147886	0.000499287	0.000547329	-0.000290353	0.000291004	0.000118143	0.0262484	0.0258313	0.000418985	0.00286911	0.000909943	0.000882202	-0.000387776	0.00180306	-9.54093e-05	0.000129103	-0.000262833	-0.000828567	0.00235024	1.5333e-06
-0.00022441	0.00169915	0.000304695	0.00220424	0.000364516	0.00031534	0.000430238	0.00179651	0.00376822	0.00142545	3.59575e-05	0.00174125	0.0014548	0.00213536	0.0024162	6.21219e-05	0.000659922	8.58985e-05	0.000830711	0.00351418	0.00382937	0.000487469	0.000418018	0.000967173	1.53942e-05	0.00107376	0.00565417	0.000393628	0.000382015	0.000428536	-0.000197797	0.000428674	0.000710966	0.000177136	0.000304461	3.01254e-05	0.0258313	0.0320182	0.000825782	0.0028066	0.000831237	0.00075534	-0.000474219	0.0018279	0.000187235	0.00140224	-0.00022132	-0.000920063	0.00188733	1.78215e-05
0.000300038	0.000298742	0.00196973	0.00192664	0.00282116	-6.54809e-06	0.00322449	-6.46539e-05	0.00804903	0.00379825	-4.319e-05	0.000366763	0.00429089	0.00264175	0.000566356	0.0011846	0.00116082	0.0014654	0.000836277	0.00424761	0.00418427	0.000139666	0.000305917	0.0028228	0.00242199	0.0030465	-0.00057828	0.00052372	0.00039128	0.000785136	0.00939875	0.00167573	-3.70756e-05	0.00276623	0.000621501	-7.4183e-05	0.000418985	0.000825782	0.00336889	0.000969812	0.00320877	0.000792631	0.000824768	3.08413e-05	0.00131904	0.000476585	-0.000141859	-1.30945e-05	-8.29179e-05	6.50564e-06
-4.22137e-06	0.000179406	0.000360531	0.000584044	0.000575807	-1.17725e-05	0.000532869	0.000425586	0.00303947	0.00126376	-0.000144978	9.73574e-05	0.000540841	0.000558057	0.00168721	0.000185523	0.000393466	0.000232134	-2.67294e-05	0.00156922	0.00177713	-1.65693e-05	0.000186071	0.000562511	0.000185366	0.000222514	0.00627772	0.000446061	2.4026e-05	0.000173762	0.00438745	5.53196e-05	0.000167737	0.000506265	0.000525081	4.61078e-05	0.00286911	0.0028066	0.000969812	0.00286966	0.000389358	6.50095e-05	0.000365927	0.000178396	0.000550928	-0.000322534	-5.58164e-05	-0.000240237	0.000686454	1.40355e-06
8.60223e-05	0.000501103	0.00326964	0.00353968	0.00475388	1.4127e-05	0.00500644	-0.000117165	0.0119954	0.00452259	-5.58833e-05	0.000790666	0.00798494	0.00429368	0.000684859	0.0021944	0.00244358	0.00185118	0.000775582	0.00715487	0.00677537	0.000122718	0.000203015	0.00657339	0.00460626	0.0053077	-0.000509709	0.000798869	0.000548592	0.000454603	0.00897699	0.00253177	-3.72999e-05	0.00366313	0.000387273	-8.29782e-05	0.000909943	0.000831237	0.00320877	0.000389358	0.00531049	0.000571132	0.000468933	-0.000110775	0.00148755	0.00209078	-0.000204357	-0.000349189	-0.000187968	1.4224e-05
-1.05295e-05	0.000178134	0.000175663	-0.000162425	0.000499332	-2.51715e-05	0.00106793	-6.11585e-05	-0.00048945	0.00135072	-0.000172478	-0.000191492	0.000361217	-5.65646e-05	-6.7708e-05	2.36459e-05	0.000699466	0.000700156	0.000264374	-0.000143697	-0.000160172	0.000176837	-9.54154e-06	-0.000102481	0.000283597	0.000693179	0.000161835	9.91938e-06	0.00047396	0.000103634	0.00516044	0.000956598	-3.40263e-05	0.00119225	0.000457892	-1.4725e-05	0.000882202	0.00075534	0.000792631	6.50095e-05	0.000571132	0.00174691	0.00179265	6.29633e-05	0.000321028	0.00174837	0.000128428	0.00086659	0.00119519	2.76238e-06
5.35649e-05	7.14946e-05	0.000197431	2.5339e-05	0.0011294	-2.35815e-05	0.0017405	7.1173e-06	0.000130563	0.0014199	-9.42648e-05	-0.000130943	0.000379023	2.63543e-05	0.0001718	5.2512e-06	0.00057084	0.000680489	3.50493e-05	0.000330411	0.000291196	6.08143e-05	0.000101178	0.0001948	0.000446046	0.000451336	0.00111416	0.000102859	0.000351421	0.000386214	0.0089556	0.000732067	-5.49304e-05	0.00169889	0.00103805	3.57124e-05	-0.000387776	-0.000474219	0.000824768	0.000365927	0.000468933	0.00179265	0.00297182	0.000148973	0.000582873	0.00200531	8.51736e-05	0.000461418	0.000908093	1.57474e-06
-5.06228e-07	0.000274348	0.000708557	0.000608633	0.00126153	0.000290477	0.000930205	0.000733138	0.00137088	0.000452477	0.00045786	0.00116851	0.000475965	0.000418868	0.00159454	2.01761e-05	6.04919e-05	-4.40531e-07	0.000199043	0.00033479	0.000426568	1.57606e-05	6.89199e-06	0.000357868	0.000535682	0.000315481	0.000577579	0.000103267	-5.52273e-06	5.44025e-05	4.04978e-05	0.00037229	0.00017833	0.000133754	0.000201621	0.000208138	0.00180306	0.0018279	3.08413e-05	0.000178396	-0.000110775	6.29633e-05	0.000148973	0.00198884	-2.53518e-05	0.000605828	0.000310077	0.000719534	0.000164696	-8.8425e-07
7.98397e-05	0.000138332	0.000516951	0.00120518	0.00129733	0.000114843	0.00158866	-2.48154e-05	0.0034483	0.00151328	0.000125476	0.000238097	0.00246349	0.00156545	0.000278419	0.000539476	0.000755436	0.000609016	0.000338966	0.00268029	0.0026471	7.98021e-05	6.44697e-05	0.00157464	0.00112897	0.00166169	-0.00091392	0.000285781	3.89865e-06	0.000170298	0.00630436	0.000607914	1.58382e-05	0.00151115	0.000457961	-4.57037e-05	-9.54093e-05	0.000187235	0.00131904	0.000550928	0.00148755	0.000321028	0.000582873	-2.53518e-05	0.00194438	0.000273716	-4.60318e-06	-6.1044e-05	-2.8563e-05	4.78514e-06
0.00022547	8.78276e-05	0.00156781	0.00038667	0.00427467	0.000253494	0.00235438	-0.000193954	0.00744902	0.00160592	0.00136134	0.00122904	0.00320177	0.000962712	0.0013229	0.00187813	0.000758963	0.00116947	-0.000223422	3.40598e-05	-0.000203613	2.25715e-05	0.000275823	0.00452726	0.00246845	0.00291699	-0.0029763	0.000411946	0.000547566	0.000361265	0.00137508	0.00220416	0.000144237	0.00198322	0.000438027	0.000377667	0.000129103	0.00140224	0.000476585	-0.000322534	0.00209078	0.00174837	0.00200531	0.000605828	0.000273716	0.0334389	0.00202772	0.00206863	0.00263341	1.1597e-05
0.000103036	7.31817e-05	0.000611891	-0.000176203	0.000278083	6.86959e-05	-2.70425e-05	-8.91128e-05	0.000769877	-6.97476e-05	0.00058692	0.000335065	-0.000313485	-0.000285192	4.38787e-05	0.00010886	0.000131688	0.000119038	-5.98217e-05	-0.000462472	-0.000469122	5.99583e-06	6.83485e-05	-0.000356281	0.000325158	-0.000136892	0.000493174	-1.5667e-05	0.000238804	1.74091e-05	0.000113522	0.00025597	-2.6219e-05	-0.000103347	-8.68229e-05	0.000120149	-0.000262833	-0.00022132	-0.000141859	-5.58164e-05	-0.000204357	0.000128428	8.51736e-05	0.000310077	-4.60318e-06	0.00202772	0.00155998	0.00266706	0.000569783	-4.06878e-07
0.000138015	0.000340867	0.00153841	-1.86809e-05	0.000922681	0.000113216	0.000623005	-0.0002207	7.63907e-06	0.000445342	0.000531463	0.000563971	-0.000425096	-0.000420284	-0.000191168	-7.4312e-05	0.000347173	0.000549007	-0.000114055	-0.000799259	-0.00089009	3.59975e-05	0.000105279	-0.000662356	0.000880828	-5.61742e-05	0.00112663	-4.94669e-05	0.000875695	0.000342944	0.00332013	0.00101872	-6.55765e-05	0.000282072	-0.000151515	0.000124292	-0.000828567	-0.000920063	-1.30945e-05	-0.000240237	-0.000349189	0.00086659	0.000461418	0.000719534	-6.1044e-05	0.00206863	0.00266706	0.00632619	0.00171289	-1.09221e-06
-4.16679e-05	0.000350336	-0.000110915	-0.000467474	-0.000271286	-3.42897e-05	0.000229456	0.000168179	-0.000811538	2.74403e-06	-0.000331659	-0.000259387	-1.60983e-05	-0.00030273	0.00053513	-0.000237916	0.000994788	0.000135794	-4.82223e-05	-0.000781137	-0.00075985	0.000108174	0.000301769	0.00027544	1.26022e-05	0.000709457	0.00231137	5.50291e-06	0.000582041	-7.17077e-05	0.000697382	0.00068631	0.000110342	0.000676942	0.000150907	-1.6532e-05	0.00235024	0.00188733	-8.29179e-05	0.000686454	-0.000187968	0.00119519	0.000908093	0.000164696	-2.8563e-05	0.00263341	0.000569783	0.00171289	0.00465587	7.79704e-06
-6.84252e-07	3.64823e-06	9.27818e-06	1.60161e-05	1.65839e-05	4.50458e-07	1.63751e-05	-1.04055e-07	5.29162e-05	1.06885e-05	3.71678e-07	4.034e-06	3.0041e-05	1.61386e-05	4.63977e-06	4.71102e-06	1.39466e-05	3.13265e-06	-3.86532e-07	3.19444e-05	3.0306e-05	8.36188e-07	9.64548e-07	2.60924e-05	1.52736e-05	1.70556e-05	-7.20658e-06	3.41176e-06	-3.72605e-07	7.02612e-08	2.85403e-05	5.6251e-06	4.02655e-07	1.18046e-05	8.33607e-07	-2.09533e-07	1.5333e-06	1.78215e-05	6.50564e-06	1.40355e-06	1.4224e-05	2.76238e-06	1.57474e-06	-8.8425e-07	4.78514e-06	1.1597e-05	-4.06878e-07	-1.09221e-06	7.79704e-06	2.77711e-07
0.000568464	0.00036362	0.00147931	0.000508524	0.00344224	-1.64104e-05	0.00552598	0.000791842	0.00228001	0.00507586	-0.000632467	0.000171597	0.000473989	0.000379862	0.00022975	0.00045465	-1.19784e-05	0.00338905	0.000419104	0.00114266	0.00139308	1.49887e-05	0.00025863	-0.000503637	0.00174607	0.000782924	0.00178708	0.000291024	0.00124463	0.00264991	0.0457974	0.00199397	4.63887e-05	0.00497184	0.00349049	0.000348055	-0.00154482	-0.00154191	0.00348295	0.00232703	0.00134882	0.00328772	0.00626985	0.000492929	0.00249367	0.000919189	0.000256161	0.00255348	0.000772113	-1.32506e-06
1.14598e-05	0.000927398	0.00660556	0.00556471	0.00823175	0.000197312	0.00710315	-9.62895e-05	0.0234838	0.0057952	0.00091085	0.00242184	0.0121201	0.00656719	0.00121091	0.00329014	0.00370136	0.00203214	0.00039548	0.0103359	0.0094107	-5.18572e-05	0.000559639	0.0117739	0.00789533	0.00774378	6.30955e-05	0.00119237	0.00102928	0.00102052	0.00834163	0.00362736	6.44564e-05	0.00441466	0.000214797	-1.57119e-05	-0.000540718	4.98309e-05	0.00354465	0.00015315	0.0071612	4.61434e-05	3.61304e-05	0.000440351	0.00110323	0.00823146	0.00100599	0.00142655	-0.000154693	1.91156e-05
6.8361e-06	5.4427e-05	0.000476222	0.000442699	0.000739734	8.80692e-05	0.000831471	0.000111869	0.000519948	0.000263594	3.11183e-05	0.000417838	0.000784189	0.000564005	0.000322524	0.000106822	0.000322984	0.000198661	4.13537e-05	0.000455878	0.000460538	1.19453e-05	-1.61632e-05	0.000618003	0.000752387	0.000653244	0.00242785	5.65885e-05	0.000119136	0.000174439	0.00168848	0.000399593	-2.03824e-05	0.000535422	0.000167364	7.4013e-05	0.00023666	4.26082e-05	7.89504e-05	0.000156186	0.000214888	7.68029e-05	0.0001815	0.000460916	7.84343e-05	0.000845755	0.000187533	0.000400816	0.000566291	9.57844e-07
0.000143751	0.000146238	-0.000570408	-0.000178516	0.00196454	0.000427318	0.000570964	0.000496391	-0.000823055	-0.000286374	0.00149547	0.00146786	-0.000569248	1.16677e-05	0.000273627	-0.000151972	-0.000590608	6.65836e-07	0.000500631	-0.000687003	-0.000526083	2.82625e-05	-7.72239e-05	-0.000450033	0.00076886	-0.000348452	0.00149933	1.27173e-05	7.46164e-05	0.000484359	0.000268987	0.000127255	-9.548e-07	-0.00026358	0.000130078	0.00020079	0.00108889	0.000202926	-0.000127043	-9.64694e-05	-0.000468201	-0.000272686	-0.000143859	0.000451404	-9.49269e-05	0.000270582	-0.000161778	-0.000460184	-0.000556252	-4.56937e-06
-0.000399555	0.00100885	0.0010594	0.00503283	0.0123294	0.000214286	0.0107596	0.00120303	0.0115234	0.00863236	0.000155351	0.00178334	0.0103839	0.00551815	0.00319277	0.00168127	0.00187198	0.00340808	0.000948189	0.00860177	0.00839696	0.000249803	-0.000377526	0.00624916	0.00714068	0.00731239	0.0134245	0.00250598	0.000994635	0.000428164	0.0238664	0.00535988	0.000318593	0.0053733	0.00345927	0.000331237	0.0041688	0.00176313	0.0023679	0.00161214	0.0050598	0.00240977	0.00390261	-0.000136477	0.00217081	0.00600652	-0.000662796	-0.000728825	-0.000519165	4.88472e-06
-0.000224576	0.000174569	-8.01969e-05	0.00105406	0.00522804	0.000155005	0.00441106	0.000438452	0.00276251	0.00320632	0.000256128	0.000865895	0.00322837	0.00158406	-2.2725e-05	0.000863846	2.12224e-05	0.00210403	0.000787027	0.00163929	0.00164562	0.000165601	-0.000409611	0.000569105	0.00314756	0.00276081	0.00202705	0.000800875	0.000712019	0.00025851	0.0136343	0.00262578	6.11313e-05	0.00180402	0.00142348	0.000232898	0.00125122	-0.000950856	0.00018667	-0.000653146	0.00179471	0.00112842	0.00144345	-0.000426737	0.000768508	0.00533424	-1.46003e-05	0.000515269	-0.000427527	-2.9161e-06
-1.28423e-05	0.000108427	0.000745215	0.000881654	0.000989343	1.36328e-05	0.00104879	2.87e-05	0.00256612	0.000957607	2.79599e-05	0.000265023	0.00171557	0.00104597	0.000249394	0.000492897	0.000368547	0.000325167	7.50967e-05	0.00159542	0.00152825	9.86116e-06	2.36159e-05	0.001494	0.000925025	0.00116301	3.79509e-05	0.000168718	2.39193e-05	4.38159e-05	0.00212509	0.00050852	9.56073e-06	0.000711348	0.000107757	-1.58936e-06	0.000137735	0.000305946	0.000486061	6.70849e-05	0.000829359	5.99578e-06	-4.07204e-06	4.07835e-05	0.000239241	0.000198852	-1.89468e-05	-5.97289e-05	-0.000132033	2.34466e-06
8.98943e-05	0.000113699	3.42602e-05	0.000177023	7.60178e-05	1.97488e-05	0.000100662	0.000129015	0.000799265	0.000417186	7.04702e-05	6.43881e-05	0.000273683	9.46487e-05	0.000202075	1.84e-05	9.22884e-05	6.42151e-05	0.000240297	0.000436533	0.000386259	2.52337e-05	0.000239401	0.000445018	3.96382e-05	0.000130552	0.00261001	0.000148057	2.09171e-05	8.36918e-05	0.000219827	5.41822e-05	8.32492e-05	7.51602e-05	6.9839e-05	-8.20981e-06	0.000995114	0.000925595	0.000328323	0.000413619	0.00023207	5.12749e-05	7.57056e-05	0.000319446	2.519e-05	-0.000469316	7.97069e-05	9.53812e-05	1.521e-05	-1.05902e-06
-2.24619e-05	-4.3772e-05	-2.35499e-05	-3.60625e-05	-0.000111528	8.41528e-07	-6.56634e-05	0.000153602	-0.00023842	-7.73344e-05	-7.08978e-05	-4.45864e-06	-1.1807e-05	-1.21149e-05	4.67685e-05	-1.48523e-05	-9.60086e-05	-1.8939e-05	-2.48823e-05	-9.02917e-05	-5.45668e-05	-5.05203e-06	-3.59755e-05	-2.13466e-05	-8.75849e-05	1.0996e-05	-4.37373e-05	-2.66308e-05	1.69532e-05	-4.18521e-05	0.000316904	-6.6838e-07	6.61652e-05	-4.67526e-05	1.6675e-05	8.13937e-05	0.000642909	0.000781704	-7.05389e-05	3.84495e-05	-8.57409e-07	2.07054e-05	-7.49191e-05	-2.30439e-05	-2.84018e-05	0.00033953	-5.64842e-05	-0.000116685	5.03588e-05	1.13723e-06
-8.66294e-05	9.57162e-05	-0.000194284	0.000173581	4.29022e-06	8.23897e-06	-6.74193e-05	0.00048136	-0.000283806	0.000116463	-0.000208436	9.45093e-05	-0.000203609	8.11128e-05	0.00101551	-4.24868e-05	-0.000142883	-7.09688e-05	-2.31493e-05	0.000143288	0.000313745	-3.29604e-05	-7.78871e-05	-0.000214081	-0.000225502	-0.000165926	0.00511053	0.000196884	6.07679e-05	-0.000131286	0.00153801	-0.000115233	0.000200985	-9.84952e-05	0.00032923	0.000144995	0.00268226	0.00191562	-0.000215634	0.00122108	-0.000214562	-0.000173201	-7.77225e-05	1.44625e-05	-8.02774e-05	-0.000455886	-1.70682e-05	-0.00022833	0.000496638	-4.17864e-07
-3.72981e-06	0.000511417	0.00195381	0.00358744	0.00355887	2.59157e-05	0.0037183	-2.33112e-05	0.00883743	0.00267175	-9.93291e-05	0.000660688	0.00618798	0.00354813	0.000799698	0.0012509	0.00222608	0.000874596	0.000106814	0.00651114	0.00618476	4.32212e-06	0.000190993	0.00520896	0.00325958	0.00357971	-0.00046022	0.000734581	0.000124698	0.00026065	0.00647763	0.0013047	3.05423e-05	0.00252849	0.000355791	-8.73157e-05	-0.000631987	0.000100993	0.00173964	0.000394218	0.0031743	2.5221e-05	0.000219999	-9.16624e-05	0.00159485	-0.000334701	2.62833e-05	0.000318585	-0.000180632	1.57222e-05
-2.53199e-05	0.000204681	0.00152124	0.000565505	0.00125133	-4.59711e-05	0.00142994	-6.02183e-05	0.00198655	0.00163256	-0.000150496	0.000143704	0.00109006	0.000589772	0.000196008	0.000257738	0.000369096	0.000809614	7.8026e-05	0.00108291	0.00102676	3.9369e-05	-1.04719e-06	0.000488988	0.00102818	0.000813249	0.00139473	0.000173801	0.000478385	0.000392251	0.0055766	0.000970028	-3.89946e-05	0.00105609	0.000200338	-2.2792e-05	-2.71873e-05	-0.000147244	0.000931645	0.000526627	0.000837943	0.000775075	0.000693373	0.00012194	9.44116e-05	-0.000223478	0.000321672	0.00155109	0.000269403	8.13437e-07
-4.31036e-05	7.57201e-05	-0.000212949	-9.94704e-05	0.000307733	0.000214282	-0.000262282	-3.81142e-05	-0.000462529	-0.000312099	0.00102549	0.000263085	-0.000278745	0.000259564	-5.5276e-05	-0.000105428	-0.000213196	-0.000121705	4.70504e-05	-5.53076e-05	-3.57683e-05	-1.03889e-05	8.06227e-05	-0.000374672	-0.000183658	-0.000135568	0.000373082	-3.85504e-05	-6.51446e-05	6.47884e-05	-0.000206887	-0.000153712	-3.14547e-05	-0.000184918	-4.6686e-05	1.79908e-05	-7.76361e-06	0.000355611	-9.32554e-05	2.18557e-05	-0.00025395	-0.000111082	-8.68154e-05	0.00013508	0.000355653	0.000867258	6.43714e-05	-2.02569e-05	-0.000124503	-1.75748e-06
-0.000220403	0.000782086	0.00752019	0.00809216	0.00676267	2.98125e-05	0.00733226	3.49966e-05	0.0289911	0.00735172	0.00026484	0.00134253	0.0156741	0.00996548	0.00210304	0.00347543	0.00487644	0.00233363	0.00164873	0.0143676	0.0136631	0.000457859	0.000711558	0.00904911	0.00771373	0.010573	-0.00334584	0.00120376	0.000513384	0.000179037	0.00926032	0.00443204	-7.84792e-05	0.0049162	0.000292563	-0.000174331	0.00256589	0.00275732	0.0060045	0.000607802	0.0082484	0.000454404	-0.000214739	0.000686336	0.00257587	-0.00113985	0.00042867	0.000443631	-0.000201928	2.86033e-05
-0.000254902	0.00111914	0.00899379	0.00812984	0.00725809	3.93462e-05	0.00853654	-0.000109818	0.0284111	0.0093016	0.000304487	0.00136972	0.0172594	0.0114413	0.00138571	0.00395447	0.00566828	0.00354051	0.0028893	0.0152273	0.0146797	0.000784921	0.000698812	0.00908714	0.00894892	0.0126364	-0.00263622	0.00109588	0.00132511	0.000756488	0.0122881	0.00592525	-0.000187301	0.0062283	0.00023741	-0.000309903	0.00591068	0.00585829	0.00822816	0.000902536	0.0101663	0.00123503	-0.000252153	0.000672791	0.0033103	-0.00220563	0.000577569	0.00139186	0.000488599	2.48549e-05
0	0	0	0	0	0	0	0	0	0	0	0	0	0	0	0	0	0	0	0	0	0	0	0	0	0	0	0	0	0	0	0	0	0	0	0	0	0	0	0	0	0	0	0	0	0	0	0	0	0
-8.38836e-05	0.000259377	0.00298204	0.00448263	0.00421382	0.000113357	0.00464915	4.33232e-06	0.00629961	0.0035758	-9.13331e-05	0.00103218	0.0091601	0.00591946	0.000864392	0.00123569	0.000936093	0.00115431	0.000106821	0.00628103	0.00588674	7.21945e-05	-2.95586e-06	0.00655269	0.00423796	0.0067108	-0.000796396	0.000473372	0.000269777	0.000388446	0.00642193	0.00303041	-3.91647e-06	0.00355973	0.000443013	-3.22901e-05	0.000122903	0.000547636	0.00170766	3.77505e-05	0.00304979	0.00059628	0.000329306	0.000477436	0.000830297	0.00323356	0.000126612	0.000515705	0.00124304	1.02907e-05
-3.93885e-06	5.19227e-05	2.40029e-05	4.86417e-05	0.000123262	1.21351e-05	6.91141e-05	6.35665e-05	0.000431536	3.66791e-05	1.02163e-05	6.35368e-05	5.73043e-05	-3.85545e-07	0.00033233	6.68224e-05	0.000350238	-5.91732e-06	-2.2351e-05	7.95528e-05	7.63553e-05	-1.445e-05	9.78493e-06	0.000202384	0.000168853	4.52278e-05	0.00393038	9.28871e-05	5.98653e-05	-4.56608e-05	-0.00026426	1.2757e-05	3.07372e-05	-1.83547e-05	7.96618e-05	3.1116e-05	0.00110415	0.00074213	-3.77576e-05	0.000585113	7.31808e-05	-7.25995e-05	-3.92266e-06	5.14622e-05	-6.23584e-05	0.000340899	1.80088e-05	-0.000117634	0.000252398	-5.62408e-07
[truncated: 18 more columns]
