# Supplementary material for: Cancer classification: Mutual information, target network and strategies of therapy
Source: J Clin Bioinforma. 2012 Oct 2;2:16. doi: 10.1186/2043-9113-2-16 (PMC3524788; doi:10.1186/2043-9113-2-16)
Supplement: Additional file 11 — 19536 Normal-Like MI. An MS Office Excel file which contains the pairwise MI values of 68 biomarkers of Normal-like samples. [file 2043-9113-2-16-S11.xlsx]

## Sheet: Sheet1
0.00247301	0.000609887	0.000604622	-0.000186029	0.0011502	-0.000190612	0.00152415	-0.000315584	0.00100671	0.000409915	0.000355079	8.68341e-05	0.0011526	0.000110843	-6.34846e-06	0.000909913	-0.000554222	9.40791e-05	7.97837e-05	-6.26272e-05	-7.84646e-05	0.00052075	-0.00033631	0.000218292	0.00285572	0.00101061	-0.000647016	-0.000139855	0.00104562	-0.000115723	0.00069507	0.00135891	-3.48487e-05	0.000834461	2.65803e-05	-0.000291002	0.00100958	0.00122867	0.000642331	-0.000415774	0.00226636	0.00184024	0.00167845	-0.00048241	0.000303573	-0.00114099	-0.000384494	-0.000316573	0.000366235	-0.000588899
0.000609887	0.00491649	0.00769952	0.00433244	0.00623872	0.00147217	0.00840762	0.00311314	0.00462301	0.00728019	0.00197788	0.00627012	0.00415207	0.00377437	0.00207651	0.00124559	0.00275669	0.00328057	0.000270633	0.00414311	0.0029574	0.0062896	0.00396359	0.00195607	0.0061972	0.00350309	0.00303452	0.00165547	0.00184139	8.3259e-05	0.00162558	0.00478133	0.000379179	0.00558931	0.00400507	0.00170984	0.00983878	0.00980122	0.00358567	0.00215909	0.0038227	0.00622419	0.00679338	0.00470647	5.80774e-06	0.00808613	0.00093296	0.000555442	4.90167e-05	0.00342932
0.000604622	0.00769952	0.0271659	0.0202991	0.0270749	0.00496383	0.0323747	0.0121592	0.0132713	0.0307621	0.00589587	0.0290848	0.0199186	0.0193408	0.00743501	0.000992457	0.00629235	0.0171822	0.000750986	0.023723	0.0162988	0.0102591	0.00678016	0.00577636	0.0215844	0.014958	0.00396756	0.00369596	0.0115493	0.000933057	0.0164694	0.0148324	0.000243722	0.016647	0.0118951	0.00587842	0.0287748	0.0245051	0.0123395	0.00820891	0.0121994	0.0163505	0.0211638	0.0149403	0.000288107	0.039965	0.00926561	0.00620616	0.000376224	0.0013363
-0.000186029	0.00433244	0.0202991	0.0189209	0.021353	0.00370562	0.0266614	0.0110748	0.0137404	0.0261332	0.00342544	0.0239042	0.0181717	0.0187526	0.00643846	0.00074549	0.00721391	0.0149277	0.00065512	0.02258	0.016351	0.0069085	0.00465384	0.00970726	0.0164449	0.0140484	0.00103057	0.0029888	0.00933073	0.00134343	0.0152411	0.0109454	0.000568382	0.0140642	0.00962729	0.00579339	0.0238302	0.019168	0.0101269	0.00828845	0.00892356	0.012327	0.0176555	0.0135798	0.00123567	0.0377569	0.00827716	0.0050709	0.000260721	0.00580945
0.0011502	0.00623872	0.0270749	0.021353	0.0300283	0.00530607	0.0349326	0.0121974	0.0129739	0.0325902	0.00455213	0.0307995	0.0224909	0.0210558	0.0080026	0.00134359	0.00581791	0.0184686	0.00125997	0.0259048	0.0178977	0.00769517	0.00564593	0.0092585	0.0242649	0.0164654	0.000852317	0.00314512	0.0137596	0.000903254	0.0182797	0.0157076	9.24587e-05	0.0167127	0.0110874	0.00570776	0.0296351	0.0249707	0.013223	0.00771116	0.0135152	0.0162944	0.0210187	0.0139871	0.000336781	0.0409978	0.0103423	0.00695536	0.000827864	0.00326322
-0.000190612	0.00147217	0.00496383	0.00370562	0.00530607	0.00207	0.00484035	0.00205527	0.00137136	0.00588749	0.000580639	0.00572627	0.00328209	0.00323191	0.00198226	0.000175288	0.00177523	0.00295353	0.000514087	0.00404087	0.00276992	0.00209195	0.00192799	0.00236449	0.00369584	0.00217719	0.000963398	0.000885187	0.00187786	0.000185528	0.00292491	0.00274252	0.000383047	0.00253755	0.00218621	0.00171015	0.00646139	0.00653133	0.00260433	0.00200217	0.00172017	0.00206385	0.00241555	0.00299106	0.000322698	0.0106464	0.00184181	0.00139569	4.97796e-05	0.00205952
0.00152415	0.00840762	0.0323747	0.0266614	0.0349326	0.00484035	0.0462507	0.01647	0.0236412	0.0389334	0.00656514	0.0349968	0.0288569	0.0277131	0.00887824	0.00211871	0.00788483	0.0223938	0.000987185	0.0333067	0.0237001	0.0107305	0.00759893	0.0134541	0.029137	0.0226545	0.00147198	0.00409899	0.0156294	0.00168695	0.0208625	0.019052	-7.08392e-06	0.0231134	0.013932	0.00653812	0.0347923	0.0276034	0.0155657	0.0095077	0.0173694	0.0225405	0.0300541	0.0175007	0.000585224	0.0459266	0.0112433	0.00707459	0.000763936	0.00513468
-0.000315584	0.00311314	0.0121592	0.0110748	0.0121974	0.00205527	0.01647	0.00732197	0.00957569	0.0150308	0.00236222	0.0134955	0.0101523	0.0110081	0.00349075	0.000338596	0.00459495	0.00862722	0.000244225	0.0131466	0.00958606	0.00460728	0.00358367	0.00464621	0.00882892	0.00812693	0.00147493	0.00221842	0.00489448	0.000842023	0.00930403	0.00630655	0.000271603	0.00896945	0.00598276	0.00336914	0.0134461	0.0104078	0.00569823	0.00495629	0.00487519	0.00773491	0.0109889	0.00845051	0.000596302	0.0213104	0.00478527	0.00287934	4.93634e-05	0.00272004
0.00100671	0.00462301	0.0132713	0.0137404	0.0129739	0.00137136	0.0236412	0.00957569	0.0419578	0.0166906	0.00782606	0.0110557	0.0174813	0.0183979	0.00292106	0.00111869	0.00837263	0.00914182	3.31136e-05	0.0194341	0.0159626	0.0125777	0.00166096	0.00780656	0.0121106	0.0173184	0.00511295	0.00144247	0.00511748	0.0051562	0.00989522	0.00819414	0.000318042	0.0182149	0.00940253	0.00397689	0.0180915	0.0150405	0.00769118	0.00830338	0.0084373	0.0152467	0.0239636	0.011966	0.00166693	0.0248134	0.00253597	0.00181822	4.62179e-05	0.00216934
0.000409915	0.00728019	0.0307621	0.0261332	0.0325902	0.00588749	0.0389334	0.0150308	0.0166906	0.0382047	0.00563628	0.0357746	0.0255955	0.0253451	0.00969563	0.00140614	0.00954123	0.0213895	0.00115899	0.0306748	0.0216956	0.0108717	0.00720509	0.011303	0.0258442	0.0192934	0.00231282	0.00414897	0.0143687	0.00135542	0.021525	0.0171702	0.000625877	0.0200951	0.0140521	0.00777508	0.035851	0.0304459	0.0152847	0.0106466	0.0141241	0.0189759	0.0255609	0.0187877	0.000882179	0.0509971	0.0119838	0.00771864	0.000592417	0.00769739
0.000355079	0.00197788	0.00589587	0.00342544	0.00455213	0.000580639	0.00656514	0.00236222	0.00782606	0.00563628	0.00824731	0.00368098	0.00423112	0.00410285	0.00153445	-0.000105305	0.0037385	0.00256196	-1.8123e-05	0.00385947	0.0028389	0.00824495	0.000468401	-0.00127718	0.00402442	0.00433311	0.00865859	0.000172523	0.00109291	0.00110258	0.00324382	0.00354884	-0.00025771	0.00566857	0.00403878	0.000845407	0.00571359	0.0058422	0.00273375	0.00176796	0.00402436	0.00640254	0.00978702	0.00366639	-0.000464564	0.00280752	0.000276504	0.000191753	0.000113857	-0.00196978
8.68341e-05	0.00627012	0.0290848	0.0239042	0.0307995	0.00572627	0.0349968	0.0134955	0.0110557	0.0357746	0.00368098	0.0362242	0.0220805	0.0220169	0.0090121	0.000843001	0.00743477	0.0204019	0.00135237	0.0276893	0.0189165	0.00748091	0.00760882	0.00734322	0.0237041	0.0157942	0.00107066	0.00402924	0.0145414	0.000626437	0.0236143	0.0154506	0.000452187	0.0165437	0.0123461	0.00679616	0.0322633	0.027099	0.0135635	0.00891151	0.0119113	0.0161362	0.0212259	0.0169037	0.000570035	0.0476988	0.0131578	0.00896633	0.000525228	0.00561503
0.0011526	0.00415207	0.0199186	0.0181717	0.0224909	0.00328209	0.0288569	0.0101523	0.0174813	0.0255955	0.00423112	0.0220805	0.0209861	0.0198529	0.00622617	0.0013513	0.00567285	0.0147227	0.000733109	0.0236183	0.0172316	0.00679378	0.0033497	0.013068	0.0194132	0.0165543	0.000410861	0.00203558	0.0103001	0.00185857	0.0121251	0.0121845	9.07503e-05	0.014814	0.00879125	0.00473435	0.0231911	0.0186901	0.0105348	0.0071101	0.0118376	0.0135593	0.0192553	0.0112488	0.00094602	0.0331203	0.00670173	0.00413019	0.000694895	0.00423848
0.000110843	0.00377437	0.0193408	0.0187526	0.0210558	0.00323191	0.0277131	0.0110081	0.0183979	0.0253451	0.00410285	0.0220169	0.0198529	0.0201131	0.00602921	0.000775237	0.00682747	0.0146722	0.00048861	0.0238695	0.0176261	0.00679459	0.00371307	0.0117739	0.0167043	0.0159145	0.000995791	0.0024562	0.00921718	0.0021049	0.0137461	0.0108991	0.000296145	0.0147927	0.00919585	0.00530672	0.0225477	0.0177015	0.00998192	0.00809071	0.0098026	0.0126794	0.0188471	0.0125968	0.00133019	0.0356637	0.00734698	0.00448232	0.00038197	0.00453994
-6.34846e-06	0.00207651	0.00743501	0.00643846	0.0080026	0.00198226	0.00887824	0.00349075	0.00292106	0.00969563	0.00153445	0.0090121	0.00622617	0.00602921	0.00360477	0.000691585	0.00444917	0.00494959	0.000603577	0.0070306	0.00510768	0.00406064	0.00327279	0.00502737	0.00682143	0.00468135	0.00173532	0.00110487	0.00305601	0.00021817	0.00385216	0.00474195	0.000366855	0.00479641	0.00361391	0.00222479	0.0103854	0.0101093	0.00422574	0.00258776	0.00395003	0.00485602	0.00627312	0.00480678	0.000237441	0.0113354	0.0023607	0.00163413	0.000144641	0.0080151
0.000909913	0.00124559	0.000992457	0.00074549	0.00134359	0.000175288	0.00211871	0.000338596	0.00111869	0.00140614	-0.000105305	0.000843001	0.0013513	0.000775237	0.000691585	0.00141762	0.00103113	0.000392564	0.000436237	0.000552695	0.000596379	0.00147845	0.000898441	0.00427014	0.00262722	0.00121593	-0.00060967	0.000190075	0.000524044	-0.000113467	0.000149292	0.00152025	0.000174188	0.00142294	0.000525038	0.000258392	0.00309241	0.00331181	0.00107724	0.000104164	0.00172192	0.00196068	0.00184094	0.000560102	0.000120945	0.000156615	-0.000255887	-0.000240943	8.81667e-05	0.00753522
-0.000554222	0.00275669	0.00629235	0.00721391	0.00581791	0.00177523	0.00788483	0.00459495	0.00837263	0.00954123	0.0037385	0.00743477	0.00567285	0.00682747	0.00444917	0.00103113	0.0131404	0.00401646	0.000508255	0.00638658	0.00563266	0.0105375	0.00433304	0.00669109	0.00504101	0.00547927	0.00743056	0.00161828	0.00162138	0.000820425	0.00545947	0.00423441	0.00156351	0.00741174	0.00570554	0.00361229	0.0135275	0.0145147	0.00464505	0.00442374	0.00309515	0.00715452	0.0104829	0.00852123	0.000763576	0.0104473	0.00154879	0.0010019	2.13236e-05	0.0220656
9.40791e-05	0.00328057	0.0171822	0.0149277	0.0184686	0.00295353	0.0223938	0.00862722	0.00914182	0.0213895	0.00256196	0.0204019	0.0147227	0.0146722	0.00494959	0.000392564	0.00401646	0.0125896	0.000553765	0.0182501	0.0127323	0.00412118	0.00351987	0.00574278	0.0141998	0.0109353	0.000212138	0.00221909	0.00867766	0.000751721	0.0136005	0.00917346	0.000115931	0.0106706	0.00726146	0.00401335	0.0182401	0.0141862	0.00803037	0.00571716	0.00767184	0.00977624	0.0136245	0.00987336	0.00050973	0.029184	0.00741455	0.00474741	0.000350841	0.00134124
7.97837e-05	0.000270633	0.000750986	0.00065512	0.00125997	0.000514087	0.000987185	0.000244225	3.31136e-05	0.00115899	-1.8123e-05	0.00135237	0.000733109	0.00048861	0.000603577	0.000436237	0.000508255	0.000553765	0.000692858	0.000658981	0.000452209	0.000194404	0.000702925	0.00339607	0.00140219	0.000384934	-7.9695e-05	0.000133415	0.000725316	-2.04034e-05	0.00105202	0.000721293	7.05682e-05	0.000297776	0.000136241	0.000232718	0.00138546	0.00128654	0.000534742	0.000118674	0.000603744	0.000350612	0.000340513	0.000238032	8.67094e-05	0.00168217	0.000307303	0.00019169	5.14707e-05	0.00394196
-6.26272e-05	0.00414311	0.023723	0.02258	0.0259048	0.00404087	0.0333067	0.0131466	0.0194341	0.0306748	0.00385947	0.0276893	0.0236183	0.0238695	0.0070306	0.000552695	0.00638658	0.0182501	0.000658981	0.029377	0.0211249	0.00605892	0.00479401	0.0134437	0.0198444	0.0183111	0.000590311	0.00304523	0.0117593	0.00225338	0.0184681	0.0127956	0.000198527	0.0163183	0.010295	0.00610804	0.0256434	0.0192568	0.0114774	0.00931557	0.011345	0.0136663	0.0203528	0.0142845	0.00162018	0.045435	0.00980687	0.00609404	0.00046212	0.00244868
-7.84646e-05	0.0029574	0.0162988	0.016351	0.0178977	0.00276992	0.0237001	0.00958606	0.0159626	0.0216956	0.0028389	0.0189165	0.0172316	0.0176261	0.00510768	0.000596379	0.00563266	0.0127323	0.000452209	0.0211249	0.015632	0.00502719	0.00326921	0.0114508	0.0139771	0.0137454	0.000393822	0.00215682	0.00792051	0.00186783	0.0121258	0.00903496	0.000275262	0.0123615	0.00760738	0.00463265	0.0189056	0.014458	0.00836928	0.00709903	0.00804476	0.0102118	0.0154421	0.0107129	0.00144927	0.0320049	0.00649012	0.00393096	0.00028448	0.00415257
0.00052075	0.0062896	0.0102591	0.0069085	0.00769517	0.00209195	0.0107305	0.00460728	0.0125777	0.0108717	0.00824495	0.00748091	0.00679378	0.00679459	0.00406064	0.00147845	0.0105375	0.00412118	0.000194404	0.00605892	0.00502719	0.0168989	0.00428435	0.00288617	0.00806704	0.00686226	0.0123632	0.00161748	0.00163565	0.00123947	0.00556025	0.00692792	0.00104836	0.0105124	0.00790675	0.00341178	0.0165731	0.0183364	0.00599588	0.00479664	0.00614967	0.0113638	0.0150576	0.00919274	0.000174723	0.00971129	0.000590124	0.000367141	4.69724e-06	0.00814513
-0.00033631	0.00396359	0.00678016	0.00465384	0.00564593	0.00192799	0.00759893	0.00358367	0.00166096	0.00720509	0.000468401	0.00760882	0.0033497	0.00371307	0.00327279	0.000898441	0.00433304	0.00351987	0.000702925	0.00479401	0.00326921	0.00428435	0.00960964	0.00441747	0.00451673	0.00251856	0.00450039	0.00242588	0.00136144	0.000149636	0.00300293	0.00403572	0.000256796	0.00340824	0.00287385	0.00159021	0.00774189	0.00745294	0.00272254	0.00152099	0.00262558	0.00392638	0.00401054	0.00390264	1.64472e-05	0.00775372	0.00157792	0.00127025	4.05852e-05	0.0094813
0.000218292	0.00195607	0.00577636	0.00970726	0.0092585	0.00236449	0.0134541	0.00464621	0.00780656	0.011303	-0.00127718	0.00734322	0.013068	0.0117739	0.00502737	0.00427014	0.00669109	0.00574278	0.00339607	0.0134437	0.0114508	0.00288617	0.00441747	0.0507638	0.0107619	0.0102131	-0.00161844	0.00120178	0.00350931	0.000815163	0.00231812	0.00594562	0.00112737	0.00605164	0.00208119	0.0036111	0.0129358	0.0101433	0.00542854	0.00417224	0.00657811	0.00425283	0.00615596	0.00374833	0.00416189	0.0206326	0.000971013	0.000453477	0.000270004	0.0414698
0.00285572	0.0061972	0.0215844	0.0164449	0.0242649	0.00369584	0.029137	0.00882892	0.0121106	0.0258442	0.00402442	0.0237041	0.0194132	0.0167043	0.00682143	0.00262722	0.00504101	0.0141998	0.00140219	0.0198444	0.0139771	0.00806704	0.00451673	0.0107619	0.0233187	0.0147467	5.76715e-05	0.00204737	0.0116755	0.000549941	0.0107082	0.0143934	4.23038e-05	0.0145505	0.00887171	0.00404606	0.02574	0.0226153	0.0113762	0.00530795	0.0139669	0.015807	0.0196736	0.010377	0.000230931	0.0270697	0.00624565	0.00407929	0.000886507	0.00666924
0.00101061	0.00350309	0.014958	0.0140484	0.0164654	0.00217719	0.0226545	0.00812693	0.0173184	0.0192934	0.00433311	0.0157942	0.0165543	0.0159145	0.00468135	0.00121593	0.00547927	0.0109353	0.000384934	0.0183111	0.0137454	0.00686226	0.00251856	0.0102131	0.0147467	0.013776	0.00113948	0.00152229	0.00722777	0.00186707	0.00855551	0.0094177	9.14264e-05	0.0126769	0.00726951	0.00367315	0.0181084	0.0147258	0.00815351	0.00578598	0.00948046	0.0116924	0.0170018	0.00918912	0.000806339	0.0236616	0.00440598	0.00265406	0.000440197	0.00404218
-0.000647016	0.00303452	0.00396756	0.00103057	0.000852317	0.000963398	0.00147198	0.00147493	0.00511295	0.00231282	0.00865859	0.00107066	0.000410861	0.000995791	0.00173532	-0.00060967	0.00743056	0.000212138	-7.9695e-05	0.000590311	0.000393822	0.0123632	0.00450039	-0.00161844	5.76715e-05	0.00113948	0.0200837	0.000840008	-0.00067027	0.000864556	0.00144105	0.00181621	0.000195695	0.00340106	0.00386391	0.00089306	0.00380026	0.00591708	0.00119894	0.00146498	0.00140622	0.00418817	0.00629633	0.00371017	-0.000495112	0.000166897	-0.000670664	-0.000294591	-6.71961e-05	0.000371189
-0.000139855	0.00165547	0.00369596	0.0029888	0.00314512	0.000885187	0.00409899	0.00221842	0.00144247	0.00414897	0.000172523	0.00402924	0.00203558	0.0024562	0.00110487	0.000190075	0.00161828	0.00221909	0.000133415	0.00304523	0.00215682	0.00161748	0.00242588	0.00120178	0.00204737	0.00152229	0.000840008	0.0012522	0.00101457	4.7663e-05	0.00281395	0.00172447	0.000332652	0.00228638	0.00186608	0.00126002	0.00431581	0.00362813	0.00155362	0.00160512	0.000897637	0.00192913	0.00230141	0.00289071	0.000274082	0.00711133	0.00140451	0.00084262	4.37842e-05	0.00206276
0.00104562	0.00184139	0.0115493	0.00933073	0.0137596	0.00187786	0.0156294	0.00489448	0.00511748	0.0143687	0.00109291	0.0145414	0.0103001	0.00921718	0.00305601	0.000524044	0.00162138	0.00867766	0.000725316	0.0117593	0.00792051	0.00163565	0.00136144	0.00350931	0.0116755	0.00722777	-0.00067027	0.00101457	0.00792915	0.000230375	0.0102457	0.00667887	-6.92494e-06	0.00661068	0.00414463	0.00205051	0.0119579	0.00923236	0.00548057	0.00282093	0.00608103	0.00674584	0.00883549	0.00534496	0.000216467	0.0173905	0.00558869	0.00381312	0.000652657	7.40813e-05
-0.000115723	8.3259e-05	0.000933057	0.00134343	0.000903254	0.000185528	0.00168695	0.000842023	0.0051562	0.00135542	0.00110258	0.000626437	0.00185857	0.0021049	0.00021817	-0.000113467	0.000820425	0.000751721	-2.04034e-05	0.00225338	0.00186783	0.00123947	0.000149636	0.000815163	0.000549941	0.00186707	0.000864556	4.7663e-05	0.000230375	0.00107017	0.00116409	0.000452246	5.92593e-05	0.00155788	0.000838017	0.000546256	0.00124481	0.00101135	0.000607611	0.00132108	0.000501275	0.00079625	0.0018502	0.00110032	0.000441955	0.003945	0.000158418	0.000174553	7.80207e-06	-0.000526095
0.00069507	0.00162558	0.0164694	0.0152411	0.0182797	0.00292491	0.0208625	0.00930403	0.00989522	0.021525	0.00324382	0.0236143	0.0121251	0.0137461	0.00385216	0.000149292	0.00545947	0.0136005	0.00105202	0.0184681	0.0121258	0.00556025	0.00300293	0.00231812	0.0107082	0.00855551	0.00144105	0.00281395	0.0102457	0.00116409	0.0550724	0.00682231	0.000317232	0.00919012	0.00650344	0.00386074	0.0154724	0.0107376	0.00642484	0.00562605	0.0046125	0.00769841	0.0120372	0.0101279	0.000841596	0.0354832	0.0154357	0.00989869	0.000198474	0.000282992
0.00135891	0.00478133	0.0148324	0.0109454	0.0157076	0.00274252	0.019052	0.00630655	0.00819414	0.0171702	0.00354884	0.0154506	0.0121845	0.0108991	0.00474195	0.00152025	0.00423441	0.00917346	0.000721293	0.0127956	0.00903496	0.00692792	0.00403572	0.00594562	0.0143934	0.0094177	0.00181621	0.00172447	0.00667887	0.000452246	0.00682231	0.00954195	8.87247e-05	0.0100677	0.00652272	0.00300765	0.0174977	0.0158016	0.00759447	0.00396074	0.00882852	0.0107196	0.0133211	0.00765117	0.000105872	0.0183343	0.0039561	0.00262561	0.000397987	0.00407123
-3.48487e-05	0.000379179	0.000243722	0.000568382	9.24587e-05	0.000383047	-7.08392e-06	0.000271603	0.000318042	0.000625877	-0.00025771	0.000452187	9.07503e-05	0.000296145	0.000366855	0.000174188	0.00156351	0.000115931	7.05682e-05	0.000198527	0.000275262	0.00104836	0.000256796	0.00112737	4.23038e-05	9.14264e-05	0.000195695	0.000332652	-6.92494e-06	5.92593e-05	0.000317232	8.87247e-05	0.000820022	0.000446955	0.000601623	0.000921371	0.00196835	0.00242412	0.000414538	0.00108132	-0.000165451	0.000202149	0.000210271	0.00135831	0.000805847	0.00302357	0.000179869	0.000137801	4.22146e-05	0.00380792
0.000834461	0.00558931	0.016647	0.0140642	0.0167127	0.00253755	0.0231134	0.00896945	0.0182149	0.0200951	0.00566857	0.0165437	0.014814	0.0147927	0.00479641	0.00142294	0.00741174	0.0106706	0.000297776	0.0163183	0.0123615	0.0105124	0.00340824	0.00605164	0.0145505	0.0126769	0.00340106	0.00228638	0.00661068	0.00155788	0.00919012	0.0100677	0.000446955	0.0147614	0.00931644	0.00434398	0.0213557	0.0188486	0.00891872	0.00653029	0.0089155	0.0142409	0.0194125	0.011837	0.000380215	0.0237355	0.0045258	0.0027009	0.000226777	0.00532569
2.65803e-05	0.00400507	0.0118951	0.00962729	0.0110874	0.00218621	0.013932	0.00598276	0.00940253	0.0140521	0.00403878	0.0123461	0.00879125	0.00919585	0.00361391	0.000525038	0.00570554	0.00726146	0.000136241	0.010295	0.00760738	0.00790675	0.00287385	0.00208119	0.00887171	0.00726951	0.00386391	0.00186608	0.00414463	0.000838017	0.00650344	0.00652272	0.000601623	0.00931644	0.00697797	0.00350783	0.0155344	0.0145913	0.00612753	0.00499702	0.00500564	0.00900753	0.0121508	0.00918299	0.000230225	0.018216	0.00358077	0.00228993	5.64794e-05	0.00320193
-0.000291002	0.00170984	0.00587842	0.00579339	0.00570776	0.00171015	0.00653812	0.00336914	0.00397689	0.00777508	0.000845407	0.00679616	0.00473435	0.00530672	0.00222479	0.000258392	0.00361229	0.00401335	0.000232718	0.00610804	0.00463265	0.00341178	0.00159021	0.0036111	0.00404606	0.00367315	0.00089306	0.00126002	0.00205051	0.000546256	0.00386074	0.00300765	0.000921371	0.00434398	0.00350783	0.00282176	0.00880714	0.00815155	0.00332195	0.00384613	0.00187256	0.00330492	0.0046721	0.00542833	0.00116545	0.0151323	0.0023028	0.00140742	6.1535e-06	0.00389651
0.00100958	0.00983878	0.0287748	0.0238302	0.0296351	0.00646139	0.0347923	0.0134461	0.0180915	0.035851	0.00571359	0.0322633	0.0231911	0.0225477	0.0103854	0.00309241	0.0135275	0.0182401	0.00138546	0.0256434	0.0189056	0.0165731	0.00774189	0.0129358	0.02574	0.0181084	0.00380026	0.00431581	0.0119579	0.00124481	0.0154724	0.0174977	0.00196835	0.0213557	0.0155344	0.00880714	0.0417804	0.0406997	0.0163786	0.0112481	0.0138244	0.0210976	0.0266135	0.0207453	0.00099648	0.0463347	0.00896525	0.00572334	0.000452632	0.0212268
0.00122867	0.00980122	0.0245051	0.019168	0.0249707	0.00653133	0.0276034	0.0104078	0.0150405	0.0304459	0.0058422	0.027099	0.0186901	0.0177015	0.0101093	0.00331181	0.0145147	0.0141862	0.00128654	0.0192568	0.014458	0.0183364	0.00745294	0.0101433	0.0226153	0.0147258	0.00591708	0.00362813	0.00923236	0.00101135	0.0107376	0.0158016	0.00242412	0.0188486	0.0145913	0.00815155	0.0406997	0.0438397	0.0152884	0.00972228	0.0120956	0.019591	0.0234769	0.0190305	0.000605471	0.0367268	0.00640266	0.00442882	0.00040644	0.0261877
0.000642331	0.00358567	0.0123395	0.0101269	0.013223	0.00260433	0.0155657	0.00569823	0.00769118	0.0152847	0.00273375	0.0135635	0.0105348	0.00998192	0.00422574	0.00107724	0.00464505	0.00803037	0.000534742	0.0114774	0.00836928	0.00599588	0.00272254	0.00542854	0.0113762	0.00815351	0.00119894	0.00155362	0.00548057	0.000607611	0.00642484	0.00759447	0.000414538	0.00891872	0.00612753	0.00332195	0.0163786	0.0152884	0.00684475	0.004396	0.00643971	0.00874899	0.011275	0.00784783	0.000298269	0.0190355	0.00387434	0.00249928	0.000296545	0.00561591
-0.000415774	0.00215909	0.00820891	0.00828845	0.00771116	0.00200217	0.0095077	0.00495629	0.00830338	0.0106466	0.00176796	0.00891151	0.0071101	0.00809071	0.00258776	0.000104164	0.00442374	0.00571716	0.000118674	0.00931557	0.00709903	0.00479664	0.00152099	0.00417224	0.00530795	0.00578598	0.00146498	0.00160512	0.00282093	0.00132108	0.00562605	0.00396074	0.00108132	0.00653029	0.00499702	0.00384613	0.0112481	0.00972228	0.004396	0.00585994	0.00262418	0.00466411	0.00718026	0.00761284	0.00183435	0.0223596	0.00309322	0.00186359	-8.73677e-06	0.00167429
0.00226636	0.0038227	0.0121994	0.00892356	0.0135152	0.00172017	0.0173694	0.00487519	0.0084373	0.0141241	0.00402436	0.0119113	0.0118376	0.0098026	0.00395003	0.00172192	0.00309515	0.00767184	0.000603744	0.011345	0.00804476	0.00614967	0.00262558	0.00657811	0.0139669	0.00948046	0.00140622	0.000897637	0.00608103	0.000501275	0.0046125	0.00882852	-0.000165451	0.0089155	0.00500564	0.00187256	0.0138244	0.0120956	0.00643971	0.00262418	0.00971565	0.0101	0.012902	0.00515651	4.88504e-05	0.0120054	0.00235516	0.00148307	0.000596743	0.0023321
0.00184024	0.00622419	0.0163505	0.012327	0.0162944	0.00206385	0.0225405	0.00773491	0.0152467	0.0189759	0.00640254	0.0161362	0.0135593	0.0126794	0.00485602	0.00196068	0.00715452	0.00977624	0.000350612	0.0136663	0.0102118	0.0113638	0.00392638	0.00425283	0.015807	0.0116924	0.00418817	0.00192913	0.00674584	0.00079625	0.00769841	0.0107196	0.000202149	0.0142409	0.00900753	0.00330492	0.0210976	0.019591	0.00874899	0.00466411	0.0101	0.0159673	0.0205792	0.0105703	-7.25955e-05	0.016137	0.00377039	0.00237314	0.000345558	0.00659624
0.00167845	0.00679338	0.0211638	0.0176555	0.0210187	0.00241555	0.0300541	0.0109889	0.0239636	0.0255609	0.00978702	0.0212259	0.0192553	0.0188471	0.00627312	0.00184094	0.0104829	0.0136245	0.000340513	0.0203528	0.0154421	0.0150576	0.00401054	0.00615596	0.0196736	0.0170018	0.00629633	0.00230141	0.00883549	0.0018502	0.0120372	0.0133211	0.000210271	0.0194125	0.0121508	0.0046721	0.0266135	0.0234769	0.011275	0.00718026	0.012902	0.0205792	0.0286701	0.0146845	3.33252e-05	0.0237748	0.00533907	0.00323591	0.00041176	0.00679318
-0.00048241	0.00470647	0.0149403	0.0135798	0.0139871	0.00299106	0.0175007	0.00845051	0.011966	0.0187877	0.00366639	0.0169037	0.0112488	0.0125968	0.00480678	0.000560102	0.00852123	0.00987336	0.000238032	0.0142845	0.0107129	0.00919274	0.00390264	0.00374833	0.010377	0.00918912	0.00371017	0.00289071	0.00534496	0.00110032	0.0101279	0.00765117	0.00135831	0.011837	0.00918299	0.00542833	0.0207453	0.0190305	0.00784783	0.00761284	0.00515651	0.0105703	0.0146845	0.0133305	0.000976353	0.0282846	0.00556257	0.00340281	3.56279e-06	0.00712564
0.000303573	5.80774e-06	0.000288107	0.00123567	0.000336781	0.000322698	0.000585224	0.000596302	0.00166693	0.000882179	-0.000464564	0.000570035	0.00094602	0.00133019	0.000237441	0.000120945	0.000763576	0.00050973	8.67094e-05	0.00162018	0.00144927	0.000174723	1.64472e-05	0.00416189	0.000230931	0.000806339	-0.000495112	0.000274082	0.000216467	0.000441955	0.000841596	0.000105872	0.000805847	0.000380215	0.000230225	0.00116545	0.00099648	0.000605471	0.000298269	0.00183435	4.88504e-05	-7.25955e-05	3.33252e-05	0.000976353	0.00261135	0.007051	0.000456857	0.000450296	6.52327e-05	0.00139108
-0.00114099	0.00808613	0.039965	0.0377569	0.0409978	0.0106464	0.0459266	0.0213104	0.0248134	0.0509971	0.00280752	0.0476988	0.0331203	0.0356637	0.0113354	0.000156615	0.0104473	0.029184	0.00168217	0.045435	0.0320049	0.00971129	0.00775372	0.0206326	0.0270697	0.0236616	0.000166897	0.00711133	0.0173905	0.003945	0.0354832	0.0183343	0.00302357	0.0237355	0.018216	0.0151323	0.0463347	0.0367268	0.0190355	0.0223596	0.0120054	0.016137	0.0237748	0.0282846	0.007051	0.115789	0.0185665	0.0112475	0.000266143	0.00222865
-0.000384494	0.00093296	0.00926561	0.00827716	0.0103423	0.00184181	0.0112433	0.00478527	0.00253597	0.0119838	0.000276504	0.0131578	0.00670173	0.00734698	0.0023607	-0.000255887	0.00154879	0.00741455	0.000307303	0.00980687	0.00649012	0.000590124	0.00157792	0.000971013	0.00624565	0.00440598	-0.000670664	0.00140451	0.00558869	0.000158418	0.0154357	0.0039561	0.000179869	0.0045258	0.00358077	0.0023028	0.00896525	0.00640266	0.00387434	0.00309322	0.00235516	0.00377039	0.00533907	0.00556257	0.000456857	0.0185665	0.00732135	0.00505383	0.000170988	-0.000768327
-0.000316573	0.000555442	0.00620616	0.0050709	0.00695536	0.00139569	0.00707459	0.00287934	0.00181822	0.00771864	0.000191753	0.00896633	0.00413019	0.00448232	0.00163413	-0.000240943	0.0010019	0.00474741	0.00019169	0.00609404	0.00393096	0.000367141	0.00127025	0.000453477	0.00407929	0.00265406	-0.000294591	0.00084262	0.00381312	0.000174553	0.00989869	0.00262561	0.000137801	0.0027009	0.00228993	0.00140742	0.00572334	0.00442882	0.00249928	0.00186359	0.00148307	0.00237314	0.00323591	0.00340281	0.000450296	0.0112475	0.00505383	0.00406614	0.000190222	-0.000865191
0.000366235	4.90167e-05	0.000376224	0.000260721	0.000827864	4.97796e-05	0.000763936	4.93634e-05	4.62179e-05	0.000592417	0.000113857	0.000525228	0.000694895	0.00038197	0.000144641	8.81667e-05	2.13236e-05	0.000350841	5.14707e-05	0.00046212	0.00028448	4.69724e-06	4.05852e-05	0.000270004	0.000886507	0.000440197	-6.71961e-05	4.37842e-05	0.000652657	7.80207e-06	0.000198474	0.000397987	4.22146e-05	0.000226777	5.64794e-05	6.1535e-06	0.000452632	0.00040644	0.000296545	-8.73677e-06	0.000596743	0.000345558	0.00041176	3.56279e-06	6.52327e-05	0.000266143	0.000170988	0.000190222	0.000313146	0.000134304
-0.000588899	0.00342932	0.0013363	0.00580945	0.00326322	0.00205952	0.00513468	0.00272004	0.00216934	0.00769739	-0.00196978	0.00561503	0.00423848	0.00453994	0.0080151	0.00753522	0.0220656	0.00134124	0.00394196	0.00244868	0.00415257	0.00814513	0.0094813	0.0414698	0.00666924	0.00404218	0.000371189	0.00206276	7.40813e-05	-0.000526095	0.000282992	0.00407123	0.00380792	0.00532569	0.00320193	0.00389651	0.0212268	0.0261877	0.00561591	0.00167429	0.0023321	0.00659624	0.00679318	0.00712564	0.00139108	0.00222865	-0.000768327	-0.000865191	0.000134304	0.127889
0.000628408	0.00131723	0.0112587	0.0103616	0.0123688	0.00209702	0.0138459	0.00600579	0.00372188	0.0147511	0.0006033	0.0160256	0.00840927	0.00925879	0.00279006	0.000389875	0.00188779	0.00915639	0.000274746	0.0123995	0.00817634	0.00183196	0.00161873	0.00235293	0.00761036	0.00576718	-0.00105425	0.00176456	0.00660134	0.000221256	0.0264696	0.00491912	0.000298367	0.00570417	0.0043108	0.00291076	0.0107061	0.00735143	0.00467766	0.00398772	0.00353632	0.00487461	0.00694328	0.00677506	0.00103181	0.0242258	0.0105008	0.00716314	0.000186801	-0.00124074
0.00374328	0.00671081	0.0258643	0.0218338	0.0298017	0.00414354	0.0368631	0.0113725	0.0217042	0.0328077	0.00519462	0.0283259	0.0265134	0.0234269	0.00801333	0.00324322	0.00703483	0.0179543	0.00125924	0.0268785	0.0197947	0.0102104	0.00303464	0.0155486	0.0286447	0.0208514	-0.0010467	0.00215123	0.0145091	0.00176463	0.0130954	0.0172379	0.000387381	0.0200745	0.0118844	0.00582311	0.0339614	0.0301467	0.0149274	0.00826605	0.0168339	0.0203445	0.0267075	0.0144631	0.000763391	0.0380299	0.00760664	0.00467998	0.00128381	0.0103513
-3.5575e-05	0.00320463	0.00675887	0.00622013	0.00617967	0.00152694	0.00810303	0.00388974	0.00884102	0.00886662	0.00302147	0.00697804	0.00542623	0.00594632	0.00284849	0.000969923	0.00750646	0.00387261	0.000222599	0.00570816	0.0048064	0.00834774	0.00197672	0.00297287	0.00555479	0.00503188	0.00382995	0.00131763	0.0019859	0.000767333	0.00455487	0.00422766	0.0011516	0.0073905	0.00549432	0.0030236	0.0130309	0.0138236	0.00454151	0.0040343	0.0030479	0.00716827	0.00966306	0.00769228	0.000393177	0.0109576	0.00155309	0.000933402	1.83201e-05	0.0106625
0.00118933	0.000529779	0.000802155	0.000635447	0.000815816	0.000323794	0.00111033	0.000479939	0.00119007	0.000943377	-0.000220021	0.00109217	0.000889084	0.000706046	0.000236919	0.000270451	0.000357374	0.000509818	-3.39243e-05	0.00102337	0.000660822	0.000174392	0.000990489	-3.644e-05	0.00101369	0.00071763	0.000460015	0.000598364	0.000496556	3.96477e-05	0.00164767	0.000573678	0.00038899	0.000555478	0.000470526	0.000414644	0.00126229	0.00147138	0.000429021	0.000409342	0.000837444	0.000676858	0.000544383	0.00096268	0.000324865	0.00243473	0.000600198	0.000417554	0.000211912	0.00063593
-1.76967e-05	-3.07784e-05	-7.20059e-05	-3.5698e-05	-5.96881e-05	7.40242e-06	-5.9286e-05	-2.10209e-05	0.000292946	-8.03941e-05	-2.06156e-05	-6.75188e-05	1.05108e-06	1.90413e-05	-1.34934e-05	-1.54213e-05	-2.65033e-05	-4.08779e-05	-8.16608e-06	3.54608e-05	3.85395e-05	-2.91811e-05	2.14733e-05	7.61784e-05	-7.15472e-05	2.05171e-05	6.4796e-05	-1.45003e-05	-3.09472e-05	5.27268e-05	-5.67817e-05	-4.57882e-05	6.34883e-06	-3.20205e-05	-3.69756e-05	-7.75357e-06	-8.86142e-05	-5.12195e-05	-3.7908e-05	2.09053e-05	-4.29574e-05	-6.45017e-05	-6.60955e-05	-4.24127e-05	9.58297e-05	6.82811e-05	-1.64034e-05	3.86885e-05	1.3788e-06	-7.14946e-05
-0.000123911	0.000430991	0.00329938	0.0032452	0.00348972	0.000553403	0.00430258	0.00196103	0.00203602	0.00430749	0.000173583	0.00420455	0.00281993	0.00313456	0.000815527	-6.57949e-05	0.000631103	0.00267128	3.339e-05	0.003995	0.00281772	0.000320765	0.00053712	0.000777005	0.00222873	0.00206376	-0.000235768	0.000538453	0.00168872	0.000206684	0.00381424	0.00145325	5.9724e-05	0.00202719	0.00145005	0.000946964	0.00337529	0.00234856	0.00145995	0.0014377	0.000972806	0.00153728	0.00232669	0.00225942	0.000286993	0.00743695	0.00194981	0.00115901	1.49227e-05	-0.000197985
-0.000166219	0.000404013	0.00293707	0.00364733	0.00313315	0.000666951	0.00411678	0.0021283	0.00354804	0.00429154	9.57332e-06	0.00372994	0.00331815	0.00380708	0.000959055	2.23866e-05	0.00130413	0.00256869	9.55504e-05	0.00464024	0.00355984	0.000659576	0.000594444	0.00344753	0.00207226	0.00262072	-0.000217641	0.000587907	0.00136233	0.000542533	0.00287291	0.00136085	0.000336621	0.00225569	0.00150282	0.00142484	0.00376512	0.00269573	0.0015503	0.00222145	0.000921162	0.00135074	0.0023246	0.00260709	0.0011867	0.0098202	0.00152713	0.000881117	-1.15885e-05	0.00123582
0.00186943	0.000714159	0.000754866	-0.00029919	0.000860955	-0.000187233	0.00199418	-0.000220389	0.00211438	0.000146577	-0.000247157	-0.000121294	0.000619596	-6.77397e-05	-0.000170246	0.000496538	-0.000234474	7.92701e-05	2.66588e-05	-0.000116054	-0.00018582	-0.00024151	3.02825e-05	0.00111019	0.0017448	0.000555062	-0.00103289	-3.50555e-05	0.00101138	-2.71953e-05	-0.000610773	0.000707475	0.00038776	0.000874983	7.13806e-05	-8.20878e-05	0.000679327	0.000650194	0.000295527	-0.000134807	0.00109049	0.00151619	0.0012393	-0.000262097	0.00072816	0.000688783	1.04639e-05	5.55392e-05	0.000247091	0.00304246
0.000436814	0.000131694	9.08083e-05	-4.90124e-05	0.000148025	-4.56656e-05	0.000276398	-6.18405e-05	6.3883e-05	1.26391e-05	2.07079e-05	-1.99638e-05	0.000137503	-1.88293e-05	-6.53457e-07	0.000171968	-4.67861e-06	-3.66721e-06	1.40228e-05	-3.95181e-05	-3.80638e-05	3.15421e-05	-8.0448e-05	5.48346e-05	0.00045678	0.000125927	-0.000164192	-3.88516e-05	0.000143484	-3.65251e-05	5.68756e-05	0.000222131	5.54878e-05	8.7819e-05	-3.57542e-05	-2.0657e-05	6.36396e-05	9.16006e-05	6.54037e-05	-4.93015e-05	0.000415012	0.000276265	0.000212565	-8.34071e-05	0.000135235	-0.00016163	-5.53368e-05	-5.95107e-05	3.49508e-05	0.00021422
0.000272535	0.000254051	0.00210263	0.00314513	0.00218541	0.000707731	0.0029026	0.00189232	0.00403072	0.0032775	-0.000111673	0.00272471	0.00267023	0.00340635	0.000570773	-1.77075e-05	0.00083705	0.00195546	5.02479e-05	0.00417932	0.00338111	0.000395324	0.000207157	0.00493098	0.00121847	0.0021126	-0.000135564	0.000589759	0.000888966	0.000808082	0.00290997	0.000825684	0.000727902	0.00174626	0.00118361	0.0017992	0.0029279	0.0020187	0.00116687	0.00293532	0.000502983	0.000740468	0.00137953	0.002483	0.00271712	0.0134401	0.0014054	0.000756709	-1.97736e-05	0.000861052
-0.000218326	4.47102e-05	0.00279314	0.00408024	0.00379051	0.000888443	0.00487994	0.00185972	0.00554309	0.00453008	-0.000511497	0.00385544	0.0052322	0.0050685	0.000971157	0.000158542	0.000510033	0.00303586	0.000631556	0.00686391	0.00510684	-8.2659e-05	0.000669698	0.0106123	0.00311655	0.00383117	0.000942374	0.000311513	0.00227144	0.000886379	0.00290279	0.00147327	0.000235618	0.00180316	0.000811805	0.00131159	0.00339494	0.00201502	0.00151642	0.00219453	0.00140569	0.000641363	0.00151425	0.00157838	0.00205758	0.0140056	0.00143812	0.000935152	4.31568e-05	0.00126033
0.000757296	0.00256492	0.00800693	0.00559903	0.00810821	0.00161735	0.00928023	0.00312937	0.00541724	0.00911429	0.003433	0.00766456	0.00626435	0.00566709	0.0025075	0.000535261	0.00278711	0.00450756	9.98075e-05	0.0062363	0.00448891	0.00534724	0.0012705	0.00117213	0.00712343	0.00501858	0.00253578	0.000729882	0.00304012	0.000570398	0.00308252	0.0050119	0.000128389	0.00594629	0.0042749	0.00186845	0.010318	0.0104696	0.00441284	0.00262203	0.00447846	0.00621112	0.00794547	0.00480949	-5.48015e-05	0.0100637	0.0017808	0.0012919	0.000256816	0.000729513
0.00192858	0.00443324	0.00317714	0.000367783	0.0024754	0.000171709	0.00451132	0.000697191	0.000429278	0.00194744	-8.12845e-05	0.00200499	0.00103627	-1.36254e-05	0.000735736	0.0024138	7.60622e-05	0.000469251	0.000570109	-0.000165453	-0.00023522	0.00263648	0.00479005	0.00204227	0.00483337	0.000949205	-0.00012944	0.00107032	0.000790369	-0.000222707	-0.000822658	0.00323065	-0.000114557	0.00217424	0.000900005	-0.000225844	0.00417249	0.00427771	0.00135019	-0.000637353	0.00328867	0.00415214	0.00289302	0.000465315	-0.000160184	-0.00162428	-0.00076784	-0.000686767	0.000231362	0.00553082
-0.000306973	0.00169099	0.00261482	0.0026959	0.00131267	0.000176939	0.00406537	0.00255287	0.00423097	0.00257218	0.000102352	0.00196912	0.00187386	0.00266202	0.000570014	0.000214262	0.00146319	0.00162188	8.86859e-05	0.00348918	0.00259158	0.00157176	0.00313081	0.00363709	0.000910068	0.00189299	0.00116131	0.00139769	0.000175232	0.00040443	0.00162107	0.000980078	0.000176181	0.00201048	0.00110609	0.000916666	0.00175165	0.000426311	0.000545533	0.00172207	0.000698422	0.00121811	0.00218211	0.00193248	0.00113442	0.00637129	0.000421177	0.0003122	0.00021116	0.00199265
-0.000379722	0.00239114	0.00515195	0.00436664	0.00320322	0.000429828	0.00662138	0.00360731	0.00703368	0.00504598	0.00244264	0.00393632	0.00361653	0.00447382	0.00114425	5.95815e-05	0.00285181	0.00292795	7.22387e-05	0.0053463	0.00393335	0.00435363	0.00297315	0.00254599	0.00248929	0.00357566	0.00397095	0.00140874	0.000848403	0.000751956	0.00257453	0.00229824	0.000126773	0.00416258	0.00271714	0.00139372	0.00408586	0.00232804	0.0015883	0.00260837	0.0020684	0.00343098	0.00569225	0.00367449	0.000643124	0.00822737	0.000919677	0.000536878	9.61589e-06	0.000993838
-3.46865e-05	-3.30128e-06	0.000106732	5.01145e-05	0.00020025	0.000123321	0.000103101	2.80572e-05	6.02387e-05	0.000158865	0.000332743	-2.57753e-05	0.000144484	0.000119658	0.000129533	-2.39582e-05	0.000231978	7.28261e-06	-1.66906e-05	7.18245e-05	6.44814e-05	0.000319078	-3.3982e-05	4.52174e-05	4.90257e-05	0.000116239	0.000433958	-2.43718e-05	-5.8451e-05	6.25276e-05	-7.27199e-05	0.000114851	-1.1529e-05	0.000132163	9.78076e-05	5.3548e-05	0.000217453	0.000381037	0.000140212	6.13524e-05	0.000115644	7.08597e-05	0.000108695	4.33493e-05	-4.37406e-05	8.91401e-05	-6.29248e-05	-3.80522e-05	1.9955e-05	9.68387e-05
0.00088202	0.00393728	0.0198842	0.0180101	0.0222135	0.00310154	0.0283433	0.0101517	0.0151574	0.0256131	0.00464217	0.0226973	0.0199479	0.0191408	0.00635446	0.00109419	0.00618676	0.0147483	0.000620389	0.0227354	0.0164637	0.00677984	0.00350688	0.0103973	0.0187816	0.0156817	0.000756518	0.0020851	0.0102309	0.00144819	0.0129668	0.0119156	6.82332e-05	0.0144584	0.00892493	0.00457325	0.0228641	0.0184709	0.0103146	0.00668493	0.0114033	0.0137541	0.0195614	0.0114883	0.00058696	0.030844	0.00716075	0.00447568	0.00069499	0.00469672
-0.000197883	0.0029879	0.00382403	0.00192097	0.00219415	0.00125782	0.00261573	0.00138195	0.00259254	0.00343645	0.00207073	0.00296566	0.00131902	0.00148595	0.00165491	0.000338113	0.0036061	0.00109946	3.82212e-05	0.00153151	0.00113131	0.00611454	0.00354474	0.000401154	0.00195975	0.00128234	0.00613304	0.00105171	9.87937e-05	0.000255083	0.000267824	0.00216615	0.000635039	0.00269871	0.00278357	0.00135768	0.00614507	0.00767642	0.00184983	0.00159937	0.0012818	0.0031223	0.00348917	0.00338896	0.000161311	0.00405073	0.000130192	0.000247291	-5.07286e-05	0.00348017
-0.000197883	0.0029879	0.00382403	0.00192097	0.00219415	0.00125782	0.00261573	0.00138195	0.00259254	0.00343645	0.00207073	0.00296566	0.00131902	0.00148595	0.00165491	0.000338113	0.0036061	0.00109946	3.82212e-05	0.00153151	0.00113131	0.00611454	0.00354474	0.000401154	0.00195975	0.00128234	0.00613304	0.00105171	9.87937e-05	0.000255083	0.000267824	0.00216615	0.000635039	0.00269871	0.00278357	0.00135768	0.00614507	0.00767642	0.00184983	0.00159937	0.0012818	0.0031223	0.00348917	0.00338896	0.000161311	0.00405073	0.000130192	0.000247291	-5.07286e-05	0.00348017
[truncated: 19 more columns]
