# Supplementary material for: Cancer classification: Mutual information, target network and strategies of therapy
Source: J Clin Bioinforma. 2012 Oct 2;2:16. doi: 10.1186/2043-9113-2-16 (PMC3524788; doi:10.1186/2043-9113-2-16)
Supplement: Additional file 12 — 21036 Cancer MI. An MS Office Excel file which contains the pairwise MI values of 22 biomarkers of cancerous samples. [file 2043-9113-2-16-S12.xlsx]

## Sheet: Sheet1
0.109181	0.0195817	0.0328583	0.00558687	0.0369802	0.00631492	0.00881867	0.00909523	0.0194197	0.00733875	0.00729765	0.00128445	0.00833162	0.00566354	0.00426399	0.00995317	0.0432665	0.0307405	0.0529913	0.0225174	0.0176231	0.0343674
0.0195817	0.0671163	0.0193586	0.000283893	0.0011602	-0.000562768	0.00393348	0.00117048	0.017525	0.00331575	0.00807962	0.00192831	0.00633954	0.0091041	0.00211321	0.00152199	0.0193678	0.00504062	0.0439601	0.0290579	0.0226971	0.00760983
0.0328583	0.0193586	0.108658	0.00276246	0.0127011	0.0228491	-0.000154428	0.00719832	0.024011	0.00474508	0.0132487	0.000660279	0.0121438	0.00632783	0.00300973	0.00324054	0.01597	0.0167424	0.0325681	0.0103633	0.0181081	0.0148962
0.00558687	0.000283893	0.00276246	0.0495427	0.0152337	0.00903515	0.0178	0.0107695	0.00956731	0.0144789	0.000150911	0.0167102	0.000177347	0.0123143	0.00401572	0.00447535	0.000578376	0.00796063	-0.000112712	0.000786211	0.00279219	0.0118215
0.0369802	0.0011602	0.0127011	0.0152337	0.143858	0.00599165	0.0268927	0.0293303	0.00538048	0.0313758	0.0110221	0.0224115	0.012835	0.0168502	0.0136049	0.0133643	0.0195734	0.0122791	0.0137847	0.00732574	0.00587799	0.0502996
0.00631492	-0.000562768	0.0228491	0.00903515	0.00599165	0.076906	0.0055768	0.00652815	0.00951363	0.0100457	0.00374619	0.00788984	0.000911875	0.0103357	0.00581127	0.00329145	0.00142539	0.0110288	0.00290477	0.00263602	0.00203478	0.00290237
0.00881867	0.00393348	-0.000154428	0.0178	0.0268927	0.0055768	0.0771773	0.0440412	0.00736809	0.0410321	-0.00200294	0.0197725	0.0094471	0.0360793	0.0191329	0.00885506	0.00849807	0.00661833	0.0082633	0.00521098	-0.000848731	0.0460235
0.00909523	0.00117048	0.00719832	0.0107695	0.0293303	0.00652815	0.0440412	0.0669843	0.00222918	0.043154	0.00578923	0.0182651	0.00942647	0.036748	0.00871199	0.00531689	0.00606848	0.0130047	0.00503476	0.00453308	0.00814919	0.0510522
0.0194197	0.017525	0.024011	0.00956731	0.00538048	0.00951363	0.00736809	0.00222918	0.10256	0.00871935	0.00686993	0.040745	0.00174891	0.00470179	0.0450026	0.00758421	0.00934688	0.013496	0.0283327	0.0146188	0.0303732	0.00708606
0.00733875	0.00331575	0.00474508	0.0144789	0.0313758	0.0100457	0.0410321	0.043154	0.00871935	0.0860061	0.00273815	0.0271895	0.0107335	0.0573077	0.0169267	0.0114228	0.0102205	0.0155549	0.00510383	0.00602687	0.00338439	0.0406585
0.00729765	0.00807962	0.0132487	0.000150911	0.0110221	0.00374619	-0.00200294	0.00578923	0.00686993	0.00273815	0.0769336	0.0121149	0.00120901	0.0028866	0.00527633	0.00343919	0.00152587	0.00919195	0.00724684	0.0122252	0.0168796	0.00735224
0.00128445	0.00192831	0.000660279	0.0167102	0.0224115	0.00788984	0.0197725	0.0182651	0.040745	0.0271895	0.0121149	0.144567	0.0116926	0.0200255	0.0448439	0.0063278	0.0075728	0.00941214	0.00253064	0.00977043	0.0147234	0.0121823
0.00833162	0.00633954	0.0121438	0.000177347	0.012835	0.000911875	0.0094471	0.00942647	0.00174891	0.0107335	0.00120901	0.0116926	0.0594414	0.0039029	0.00268405	0.00176414	0.00401291	0.00276341	0.00459838	0.00475687	0.00573849	0.0131228
0.00566354	0.0091041	0.00632783	0.0123143	0.0168502	0.0103357	0.0360793	0.036748	0.00470179	0.0573077	0.0028866	0.0200255	0.0039029	0.0962095	0.018323	0.022502	0.0134137	0.0137172	0.00497716	0.00802313	0.00222482	0.0230112
0.00426399	0.00211321	0.00300973	0.00401572	0.0136049	0.00581127	0.0191329	0.00871199	0.0450026	0.0169267	0.00527633	0.0448439	0.00268405	0.018323	0.0951324	0.00407139	0.00322305	0.00856053	0.00511627	0.00603657	0.00791219	0.00626709
0.00995317	0.00152199	0.00324054	0.00447535	0.0133643	0.00329145	0.00885506	0.00531689	0.00758421	0.0114228	0.00343919	0.0063278	0.00176414	0.022502	0.00407139	0.0590535	0.0110993	0.0191238	0.00438281	0.00214569	0.00604916	0.00182429
0.0432665	0.0193678	0.01597	0.000578376	0.0195734	0.00142539	0.00849807	0.00606848	0.00934688	0.0102205	0.00152587	0.0075728	0.00401291	0.0134137	0.00322305	0.0110993	0.0936553	0.0251726	0.0430311	0.0174891	0.0165768	0.0178232
0.0307405	0.00504062	0.0167424	0.00796063	0.0122791	0.0110288	0.00661833	0.0130047	0.013496	0.0155549	0.00919195	0.00941214	0.00276341	0.0137172	0.00856053	0.0191238	0.0251726	0.141456	0.0164485	0.00415972	0.0322292	0.0107693
0.0529913	0.0439601	0.0325681	-0.000112712	0.0137847	0.00290477	0.0082633	0.00503476	0.0283327	0.00510383	0.00724684	0.00253064	0.00459838	0.00497716	0.00511627	0.00438281	0.0430311	0.0164485	0.104129	0.040648	0.0278707	0.0233873
0.0225174	0.0290579	0.0103633	0.000786211	0.00732574	0.00263602	0.00521098	0.00453308	0.0146188	0.00602687	0.0122252	0.00977043	0.00475687	0.00802313	0.00603657	0.00214569	0.0174891	0.00415972	0.040648	0.0710386	0.012388	0.00643165
0.0176231	0.0226971	0.0181081	0.00279219	0.00587799	0.00203478	-0.000848731	0.00814919	0.0303732	0.00338439	0.0168796	0.0147234	0.00573849	0.00222482	0.00791219	0.00604916	0.0165768	0.0322292	0.0278707	0.012388	0.12861	0.00661961
0.0343674	0.00760983	0.0148962	0.0118215	0.0502996	0.00290237	0.0460235	0.0510522	0.00708606	0.0406585	0.00735224	0.0121823	0.0131228	0.0230112	0.00626709	0.00182429	0.0178232	0.0107693	0.0233873	0.00643165	0.00661961	0.0743234
