# Supplementary material for: Cancer classification: Mutual information, target network and strategies of therapy
Source: J Clin Bioinforma. 2012 Oct 2;2:16. doi: 10.1186/2043-9113-2-16 (PMC3524788; doi:10.1186/2043-9113-2-16)
Supplement: Additional file 13 — 21036 Normal MI. An MS Office Excel file which contains the pairwise MI values of 22 biomarkers of normal samples. [file 2043-9113-2-16-S13.xlsx]

## Sheet: Sheet1
0.484236	0.0887372	0.10813	0.024584	0.0893067	0.0314918	0.038587	0.0334726	0.117473	0.0215951	0.022358	0.0275885	0.0302236	0.0278933	0.0368921	0.0458836	0.193812	0.162957	0.230168	0.108376	0.0771103	0.104149
0.0887372	0.348455	0.0548247	0.0310897	0.0326539	0	0.0210662	0.0162347	0.117078	0.0217944	0.105498	0.044301	0.0215581	0.0200391	0.0332208	0.0193078	0.111671	0.0493195	0.230239	0.203568	0.0785248	0.0296562
0.10813	0.0548247	0.588228	0.011553	0.135483	0.111399	0.0142241	0.0935215	0.0754154	0.0766017	0.114807	0.0165029	0.122811	0.056891	0.00777149	0.0371131	0.0484222	0.0463533	0.0912998	0.0453544	0.0739703	0.12307
0.024584	0.0310897	0.011553	0.389408	0.198013	0.032857	0.198985	0.152018	0.140743	0.159163	0.0628123	0.134478	0.0271257	0.111331	0.103368	0.00904216	0.0283055	0.113565	0.0216888	0.0233257	0.00751823	0.155317
0.0893067	0.0326539	0.135483	0.198013	1	0.0657599	0.276581	0.327017	0.131671	0.298409	0.21828	0.194385	0.163595	0.129664	0.184738	0.0937108	0.0415426	0.0532364	0.0421794	0.0625424	0.0156264	0.453786
0.0314918	0	0.111399	0.032857	0.0657599	0.383167	0.0185633	0.0272075	0.0502361	0.0451339	0.0372279	0.0368675	0.010929	0.0403484	0.0532207	0.0246443	0.00735438	0.0373235	0.00668614	0.0147263	0.0112738	0.0216309
0.038587	0.0210662	0.0142241	0.198985	0.276581	0.0185633	0.51875	0.356552	0.113497	0.281098	0.0913511	0.157781	0.121213	0.229141	0.186648	0.034942	0.0428137	0.0719997	0.0387053	0.0545803	0.00372599	0.366128
0.0334726	0.0162347	0.0935215	0.152018	0.327017	0.0272075	0.356552	0.548067	0.0470686	0.325207	0.172169	0.150533	0.165693	0.248397	0.0956	0.0373521	0.0327324	0.084009	0.0132706	0.0697797	0.046385	0.452284
0.117473	0.117078	0.0754154	0.140743	0.131671	0.0502361	0.113497	0.0470686	0.648256	0.110329	0.0706675	0.281578	0.0359283	0.0570139	0.369899	0.0369355	0.0815347	0.143778	0.174818	0.131727	0.108244	0.0712561
0.0215951	0.0217944	0.0766017	0.159163	0.298409	0.0451339	0.281098	0.325207	0.110329	0.510273	0.115388	0.196692	0.11501	0.325205	0.146624	0.0451889	0.0562006	0.109359	0.0298139	0.0667527	0.00873588	0.319216
0.022358	0.105498	0.114807	0.0628123	0.21828	0.0372279	0.0913511	0.172169	0.0706675	0.115388	0.610144	0.109719	0.08077	0.0580364	0.0743411	0.0474218	0.0160175	0.0244124	0.0577914	0.202132	0.0739067	0.182158
0.0275885	0.044301	0.0165029	0.134478	0.194385	0.0368675	0.157781	0.150533	0.281578	0.196692	0.109719	0.716969	0.0977877	0.133705	0.299519	0.0228987	0.0679236	0.110516	0.0479424	0.098713	0.0438591	0.121984
0.0302236	0.0215581	0.122811	0.0271257	0.163595	0.010929	0.121213	0.165693	0.0359283	0.11501	0.08077	0.0977877	0.447151	0.051803	0.0539385	0.0414588	0.0182348	0.0209124	0.0105548	0.0651985	0.0449519	0.173638
0.0278933	0.0200391	0.056891	0.111331	0.129664	0.0403484	0.229141	0.248397	0.0570139	0.325205	0.0580364	0.133705	0.051803	0.461516	0.122296	0.0695301	0.067455	0.0980999	0.0231638	0.0322204	0.0157973	0.189106
0.0368921	0.0332208	0.00777149	0.103368	0.184738	0.0532207	0.186648	0.0956	0.369899	0.146624	0.0743411	0.299519	0.0539385	0.122296	0.627334	0.0175073	0.032394	0.0943665	0.0543606	0.0821493	0.0319112	0.100674
0.0458836	0.0193078	0.0371131	0.00904216	0.0937108	0.0246443	0.034942	0.0373521	0.0369355	0.0451889	0.0474218	0.0228987	0.0414588	0.0695301	0.0175073	0.25304	0.0462315	0.0575232	0.0261444	0.0299895	0.0349562	0.0347121
0.193812	0.111671	0.0484222	0.0283055	0.0415426	0.00735438	0.0428137	0.0327324	0.0815347	0.0562006	0.0160175	0.0679236	0.0182348	0.067455	0.032394	0.0462315	0.408942	0.148516	0.205296	0.108673	0.0676875	0.0520236
0.162957	0.0493195	0.0463533	0.113565	0.0532364	0.0373235	0.0719997	0.084009	0.143778	0.109359	0.0244124	0.110516	0.0209124	0.0980999	0.0943665	0.0575232	0.148516	0.756828	0.107204	0.0316972	0.132031	0.0497016
0.230168	0.230239	0.0912998	0.0216888	0.0421794	0.00668614	0.0387053	0.0132706	0.174818	0.0298139	0.0577914	0.0479424	0.0105548	0.0231638	0.0543606	0.0261444	0.205296	0.107204	0.471668	0.229044	0.0983585	0.0582814
0.108376	0.203568	0.0453544	0.0233257	0.0625424	0.0147263	0.0545803	0.0697797	0.131727	0.0667527	0.202132	0.098713	0.0651985	0.0322204	0.0821493	0.0299895	0.108673	0.0316972	0.229044	0.484491	0.0380832	0.0491168
0.0771103	0.0785248	0.0739703	0.00751823	0.0156264	0.0112738	0.00372599	0.046385	0.108244	0.00873588	0.0739067	0.0438591	0.0449519	0.0157973	0.0319112	0.0349562	0.0676875	0.132031	0.0983585	0.0380832	0.645441	0.0393215
0.104149	0.0296562	0.12307	0.155317	0.453786	0.0216309	0.366128	0.452284	0.0712561	0.319216	0.182158	0.121984	0.173638	0.189106	0.100674	0.0347121	0.0520236	0.0497016	0.0582814	0.0491168	0.0393215	0.5534
